# Supplementary material for: Crystal structure of 1,8-dibenzoyl-2,7-di­phen­oxy­naphthalene
Source: Acta Crystallogr Sect E Struct Rep Online. 2014 Sep 6;70(Pt 10):170–3. doi: 10.1107/S1600536814019758 (PMC4257173; doi:10.1107/S1600536814019758)
Supplement: Supplementary file 1 [file e-70-00170-sup1.cif]

##############################################################################
#                                                                            #
# This CIF contains the data in a paper accepted for publication in          #
# Acta Crystallographica Section E. It conforms to the requirements of       #
# Notes for Authors for Acta Crystallographica Section E, and has been       #
# peer reviewed under the auspices of the IUCr Commission on Journals.       #
#                                                                            #
# Full details of the Crystallographic Information File format               #
# are given in the paper "The Crystallographic Information File (CIF):       #
# a New Standard Archive File for Crystallography" by S. R. Hall, F. H.      #
# Allen and I. D. Brown [Acta Cryst. (1991), A47, 655-685].                  #
#                                                                            #
# The current version of the core CIF dictionary is obtainable from          #
# ftp://ftp.iucr.org/pub/cif_core.dic.                                       #
#                                                                            #
# Software is freely available for graphical display of the structure(s)     #
# in this CIF. For information consult the CIF software page                 #
# http://www.iucr.org/resources/cif/software.                                #
#                                                                            #
# This file may be used for bona fide research purposes within the           #
# scientific community so long as proper attribution is given to the journal # 
# article from which it was obtained.                                        #
#                                                                            #
##############################################################################
data_I
_database_code_depnum_ccdc_archive 'CCDC 1022493'
_audit_creation_method     SHELXL-97
_journal_date_recd_electronic     2014-08-29
_journal_date_accepted     2014-09-02
_journal_name_full     'Acta Crystallographica, Section E'
_journal_year     2014
_journal_volume     70
_journal_issue     10
_journal_page_first     170
_journal_page_last     173
_journal_paper_category     GO
_journal_paper_doi     10.1107/S1600536814019758
_journal_coeditor_code     GK2618
_publ_contact_author_name     'Akiko Okamoto'
_publ_contact_author_address
;
Department of Organic and Polymer Materials Chemistry,
Tokyo University of Agriculture & Technology (TUAT), Koganei, Tokyo 184-8588,
Japan
;
_publ_contact_author_email     'aokamoto@cc.tuat.ac.jp'
_publ_contact_author_fax     +81-42-388-7291
_publ_contact_author_phone     +81-42-388-7601
_publ_section_title
;
Crystal structure of 1,8-dibenzoyl-2,7-diphenoxynaphthalene
;
loop_
    _publ_author_name
    _publ_author_footnote
    _publ_author_address
    'Narushima, Satsuki' .
;
Department of Organic and Polymer Materials Chemistry,
Tokyo University of Agriculture & Technology (TUAT)
Koganei, Tokyo 184-8588,
Japan
;
    'Mohri, Saki' .
;
Department of Organic and Polymer Materials Chemistry,
Tokyo University of Agriculture & Technology (TUAT)
Koganei, Tokyo 184-8588,
Japan
;
    'Yonezawa, Noriyuki' .
;
Department of Organic and Polymer Materials Chemistry,
Tokyo University of Agriculture & Technology (TUAT)
Koganei, Tokyo 184-8588,
Japan
;
    'Okamoto, Akiko' .
;
Department of Organic and Polymer Materials Chemistry,
Tokyo University of Agriculture & Technology (TUAT)
Koganei, Tokyo 184-8588,
Japan
;
_publ_section_synopsis
;
In 1,8-dibenzoyl-2,7-diphenoxynaphthalene, the planes of the benzene rings of
the four naphthalene substituents are almost perpendicular to that of the
naphthalene core.
;
_chemical_name_systematic
;
1,8-Dibenzoyl-2,7-diphenoxynaphthalene
;
_chemical_name_common     ?
_chemical_formula_moiety     'C36 H24 O4'
_chemical_formula_sum     'C36 H24 O4'
_chemical_formula_iupac     'C36 H24 O4'
_chemical_formula_weight     520.55
_chemical_melting_point     ?
_symmetry_cell_setting     monoclinic
_symmetry_space_group_name_H-M     'P 21/c'
_symmetry_space_group_name_Hall     '-P 2ybc'
loop_
    _symmetry_equiv_pos_as_xyz
    'x, y, z'
    '-x, y+1/2, -z+1/2'
    '-x, -y, -z'
    'x, -y-1/2, z-1/2'
_cell_length_a     12.7734(2)
_cell_length_b     16.4106(3)
_cell_length_c     12.9012(2)
_cell_angle_alpha     90.00
_cell_angle_beta     95.9390(10)
_cell_angle_gamma     90.00
_cell_volume     2689.81(9)
_cell_formula_units_Z     4
_cell_measurement_reflns_used     26940
_cell_measurement_theta_min     3.44
_cell_measurement_theta_max     68.22
_cell_measurement_temperature     193(2)
_exptl_crystal_description     platelet
_exptl_crystal_colour     colorless
_exptl_crystal_size_max     0.50
_exptl_crystal_size_mid     0.35
_exptl_crystal_size_min     0.10
_exptl_crystal_density_diffrn     1.285
_exptl_crystal_density_meas     ?
_exptl_crystal_density_method     'not measured'
_exptl_crystal_F_000     1088
_exptl_absorpt_coefficient_mu     0.664
_exptl_absorpt_correction_type     numerical
_exptl_absorpt_process_details
;
(NUMABS; Higashi, 1999)
;
_exptl_absorpt_correction_T_min     0.732
_exptl_absorpt_correction_T_max     0.937
_exptl_special_details     ?
_diffrn_ambient_temperature     193(2)
_diffrn_radiation_type     CuK\a
_diffrn_radiation_wavelength     1.54187
_diffrn_radiation_source     'fine-focus sealed tube'
_diffrn_radiation_monochromator     graphite
_diffrn_measurement_device_type     'Rigaku R-AXIS RAPID'
_diffrn_measurement_method     \w
_diffrn_detector_area_resol_mean     10.000
_diffrn_reflns_number     49716
_diffrn_reflns_av_R_equivalents     0.0411
_diffrn_reflns_av_sigmaI/netI     0.0116
_diffrn_reflns_theta_min     3.48
_diffrn_reflns_theta_max     68.23
_diffrn_reflns_theta_full     68.23
_diffrn_measured_fraction_theta_max     1.000
_diffrn_measured_fraction_theta_full     1.000
_diffrn_reflns_limit_h_min     -15
_diffrn_reflns_limit_h_max     14
_diffrn_reflns_limit_k_min     -19
_diffrn_reflns_limit_k_max     19
_diffrn_reflns_limit_l_min     -15
_diffrn_reflns_limit_l_max     15
_diffrn_standards_number     .
_diffrn_standards_interval_count     .
_diffrn_standards_interval_time     .
_diffrn_standards_decay_%     .
_refine_special_details
;
Refinement of <i>F</i>^2^ against ALL reflections. The weighted <i>R</i>-factor
<i>wR</i> and goodness of fit <i>S</i> are based on <i>F</i>^2^, conventional
<i>R</i>-factors <i>R</i> are based on <i>F</i>, with <i>F</i> set to zero for
negative <i>F</i>^2^. The threshold expression of <i>F</i>^2^ >
\s(<i>F</i>^2^) is used only for calculating <i>R</i>-factors(gt) <i>etc</i>.
and is not relevant to the choice of reflections for refinement.
<i>R</i>-factors based on <i>F</i>^2^ are statistically about twice as large
as those based on <i>F</i>, and <i>R</i>- factors based on ALL data will be
even larger.
;
_reflns_number_total     4924
_reflns_number_gt     4506
_reflns_threshold_expression     I>2sigma(I)
_refine_ls_structure_factor_coef     Fsqd
_refine_ls_matrix_type     full
_refine_ls_R_factor_all     0.0363
_refine_ls_R_factor_gt     0.0340
_refine_ls_wR_factor_gt     0.0948
_refine_ls_wR_factor_ref     0.0969
_refine_ls_goodness_of_fit_ref     1.035
_refine_ls_restrained_S_all     1.035
_refine_ls_number_reflns     4924
_refine_ls_number_parameters     362
_refine_ls_number_restraints     0
_refine_ls_hydrogen_treatment     constr
_refine_ls_weighting_scheme     calc
_refine_ls_weighting_details
         'calc w=1/[\s^2^(Fo^2^)+(0.0558P)^2^+0.4291P] where P=(Fo^2^+2Fc^2^)/3'
_atom_sites_solution_hydrogens     geom
_atom_sites_solution_primary     direct
_atom_sites_solution_secondary     difmap
_refine_ls_shift/su_max     0.000
_refine_ls_shift/su_mean     0.000
_refine_diff_density_max     0.209
_refine_diff_density_min     -0.188
_refine_ls_extinction_method     'SHELXL97 (Sheldrick, 2008)'
_refine_ls_extinction_coef     0.00272(19)
_refine_ls_extinction_expression
                                  'Fc^*^=kFc[1+0.001xFc^2^\l^3^/sin(2\q)]^-1/4^'
loop_
    _atom_type_symbol
    _atom_type_description
    _atom_type_scat_dispersion_real
    _atom_type_scat_dispersion_imag
    _atom_type_scat_source
    'C' 'C' 0.0181 0.0091
                         'International Tables Vol C Tables 4.2.6.8 and 6.1.1.4'
    'H' 'H' 0.0000 0.0000
                         'International Tables Vol C Tables 4.2.6.8 and 6.1.1.4'
    'O' 'O' 0.0492 0.0322
                         'International Tables Vol C Tables 4.2.6.8 and 6.1.1.4'
_computing_data_collection     'PROCESS-AUTO (Rigaku, 1998)'
_computing_cell_refinement     'PROCESS-AUTO (Rigaku, 1998)'
_computing_data_reduction     'CrystalStructure (Rigaku, 2007)'
_computing_structure_solution     'SIR2004 (Burla <i>et al.</i>, 2007)'
_computing_structure_refinement     'SHELXL97 (Sheldrick, 2008)'
_computing_molecular_graphics     'ORTEPIII (Burnett & Johnson, 1996)'
_computing_publication_material     'SHELXL97 (Sheldrick, 2008)'
loop_
    _atom_site_type_symbol
    _atom_site_label
    _atom_site_fract_x
    _atom_site_fract_y
    _atom_site_fract_z
    _atom_site_U_iso_or_equiv
    _atom_site_adp_type
    _atom_site_calc_flag
    _atom_site_refinement_flags
    _atom_site_occupancy
    _atom_site_symmetry_multiplicity
    _atom_site_disorder_assembly
    _atom_site_disorder_group
    O O1 0.50123(6) 0.17091(5) 0.26210(6) 0.0420(2) Uani d . 1 1 . .
    O O2 0.68204(6) 0.28487(5) 0.43151(6) 0.0423(2) Uani d . 1 1 . .
    O O3 0.29940(6) 0.17736(5) 0.40091(6) 0.04128(19) Uani d . 1 1 . .
    O O4 0.13200(6) 0.30376(5) 0.23233(6) 0.0453(2) Uani d . 1 1 . .
    C C1 0.50205(8) 0.28673(6) 0.37033(7) 0.0324(2) Uani d . 1 1 . .
    C C2 0.59047(8) 0.32915(7) 0.40983(8) 0.0357(2) Uani d . 1 1 . .
    C C3 0.59303(9) 0.41494(7) 0.41644(8) 0.0410(3) Uani d . 1 1 . .
    H H3 0.6547 0.4423 0.4456 0.049 Uiso calc R 1 1 . .
    C C4 0.50574(9) 0.45778(7) 0.38032(8) 0.0400(3) Uani d . 1 1 . .
    H H4 0.5076 0.5156 0.3823 0.048 Uiso calc R 1 1 . .
    C C5 0.32265(9) 0.46409(6) 0.30298(8) 0.0401(3) Uani d . 1 1 . .
    H H5 0.3258 0.5218 0.3075 0.048 Uiso calc R 1 1 . .
    C C6 0.23228(9) 0.42820(7) 0.26128(8) 0.0417(3) Uani d . 1 1 . .
    H H6 0.1739 0.4603 0.2341 0.050 Uiso calc R 1 1 . .
    C C7 0.22675(8) 0.34215(7) 0.25911(8) 0.0372(2) Uani d . 1 1 . .
    C C8 0.31057(8) 0.29366(6) 0.29617(7) 0.0332(2) Uani d . 1 1 . .
    C C9 0.40819(8) 0.33102(6) 0.33549(7) 0.0329(2) Uani d . 1 1 . .
    C C10 0.41238(8) 0.41796(6) 0.33991(7) 0.0358(2) Uani d . 1 1 . .
    C C11 0.51520(7) 0.19679(6) 0.35110(8) 0.0322(2) Uani d . 1 1 . .
    C C12 0.54959(7) 0.14356(6) 0.44108(8) 0.0317(2) Uani d . 1 1 . .
    C C13 0.53226(8) 0.16529(6) 0.54194(8) 0.0356(2) Uani d . 1 1 . .
    H H13 0.4984 0.2154 0.5544 0.043 Uiso calc R 1 1 . .
    C C14 0.56439(9) 0.11396(7) 0.62452(9) 0.0426(3) Uani d . 1 1 . .
    H H14 0.5524 0.1289 0.6934 0.051 Uiso calc R 1 1 . .
    C C15 0.61378(8) 0.04119(7) 0.60686(10) 0.0455(3) Uani d . 1 1 . .
    H H15 0.6352 0.0061 0.6636 0.055 Uiso calc R 1 1 . .
    C C16 0.63217(8) 0.01926(7) 0.50689(10) 0.0450(3) Uani d . 1 1 . .
    H H16 0.6671 -0.0305 0.4951 0.054 Uiso calc R 1 1 . .
    C C17 0.59953(8) 0.06985(6) 0.42409(9) 0.0384(2) Uani d . 1 1 . .
    H H17 0.6112 0.0543 0.3553 0.046 Uiso calc R 1 1 . .
    C C18 0.75171(8) 0.30897(6) 0.51655(9) 0.0409(3) Uani d . 1 1 . .
    C C19 0.85574(10) 0.31908(8) 0.50004(12) 0.0541(3) Uani d . 1 1 . .
    H H19 0.8777 0.3125 0.4324 0.065 Uiso calc R 1 1 . .
    C C20 0.92813(11) 0.33918(9) 0.58451(15) 0.0703(5) Uani d . 1 1 . .
    H H20 1.0000 0.3470 0.5743 0.084 Uiso calc R 1 1 . .
    C C21 0.89623(12) 0.34786(9) 0.68263(14) 0.0722(5) Uani d . 1 1 . .
    H H21 0.9460 0.3617 0.7398 0.087 Uiso calc R 1 1 . .
    C C22 0.79282(12) 0.33645(8) 0.69766(11) 0.0630(4) Uani d . 1 1 . .
    H H22 0.7712 0.3418 0.7656 0.076 Uiso calc R 1 1 . .
    C C23 0.71910(10) 0.31718(7) 0.61457(10) 0.0485(3) Uani d . 1 1 . .
    H H23 0.6472 0.3098 0.6251 0.058 Uiso calc R 1 1 . .
    C C24 0.28832(8) 0.20438(6) 0.31252(8) 0.0335(2) Uani d . 1 1 . .
    C C25 0.24927(8) 0.15255(6) 0.22211(8) 0.0336(2) Uani d . 1 1 . .
    C C26 0.26596(8) 0.17354(7) 0.12080(8) 0.0399(2) Uani d . 1 1 . .
    H H26 0.3020 0.2225 0.1078 0.048 Uiso calc R 1 1 . .
    C C27 0.22996(9) 0.12298(7) 0.03865(9) 0.0467(3) Uani d . 1 1 . .
    H H27 0.2418 0.1374 -0.0305 0.056 Uiso calc R 1 1 . .
    C C28 0.17703(9) 0.05188(7) 0.05675(10) 0.0479(3) Uani d . 1 1 . .
    H H28 0.1523 0.0176 0.0001 0.057 Uiso calc R 1 1 . .
    C C29 0.15999(9) 0.03062(7) 0.15734(10) 0.0468(3) Uani d . 1 1 . .
    H H29 0.1233 -0.0182 0.1697 0.056 Uiso calc R 1 1 . .
    C C30 0.19624(8) 0.08026(7) 0.23989(9) 0.0394(2) Uani d . 1 1 . .
    H H30 0.1850 0.0652 0.3090 0.047 Uiso calc R 1 1 . .
    C C31 0.06162(8) 0.33949(7) 0.15531(9) 0.0404(3) Uani d . 1 1 . .
    C C32 0.09041(10) 0.35598(9) 0.05780(10) 0.0531(3) Uani d . 1 1 . .
    H H32 0.1604 0.3465 0.0419 0.064 Uiso calc R 1 1 . .
    C C33 0.01505(12) 0.38679(10) -0.01674(11) 0.0679(4) Uani d . 1 1 . .
    H H33 0.0339 0.3994 -0.0842 0.082 Uiso calc R 1 1 . .
    C C34 -0.08662(11) 0.39936(10) 0.00530(12) 0.0675(4) Uani d . 1 1 . .
    H H34 -0.1377 0.4199 -0.0469 0.081 Uiso calc R 1 1 . .
    C C35 -0.11407(10) 0.38220(9) 0.10278(13) 0.0616(4) Uani d . 1 1 . .
    H H35 -0.1844 0.3908 0.1182 0.074 Uiso calc R 1 1 . .
    C C36 -0.03952(9) 0.35228(8) 0.17909(10) 0.0486(3) Uani d . 1 1 . .
    H H36 -0.0581 0.3408 0.2470 0.058 Uiso calc R 1 1 . .
loop_
    _atom_site_aniso_label
    _atom_site_aniso_U_11
    _atom_site_aniso_U_22
    _atom_site_aniso_U_33
    _atom_site_aniso_U_12
    _atom_site_aniso_U_13
    _atom_site_aniso_U_23
    O1 0.0491(4) 0.0440(4) 0.0323(4) 0.0028(3) 0.0023(3) -0.0061(3)
    O2 0.0355(4) 0.0421(4) 0.0487(4) -0.0006(3) 0.0015(3) -0.0073(3)
    O3 0.0456(4) 0.0421(4) 0.0358(4) -0.0013(3) 0.0026(3) 0.0084(3)
    O4 0.0368(4) 0.0427(4) 0.0551(5) 0.0022(3) -0.0015(3) 0.0100(4)
    C1 0.0378(5) 0.0323(5) 0.0276(5) -0.0010(4) 0.0056(4) 0.0017(4)
    C2 0.0369(5) 0.0379(6) 0.0324(5) -0.0011(4) 0.0048(4) -0.0001(4)
    C3 0.0449(6) 0.0389(6) 0.0388(6) -0.0084(5) 0.0028(5) -0.0033(4)
    C4 0.0546(7) 0.0305(5) 0.0352(5) -0.0033(5) 0.0064(5) -0.0014(4)
    C5 0.0553(7) 0.0307(5) 0.0350(5) 0.0050(5) 0.0069(5) 0.0033(4)
    C6 0.0477(6) 0.0373(6) 0.0395(6) 0.0095(5) 0.0019(5) 0.0065(4)
    C7 0.0396(6) 0.0387(6) 0.0334(5) 0.0024(4) 0.0039(4) 0.0033(4)
    C8 0.0379(5) 0.0329(5) 0.0291(5) 0.0018(4) 0.0048(4) 0.0015(4)
    C9 0.0394(6) 0.0325(5) 0.0273(5) 0.0008(4) 0.0056(4) 0.0019(4)
    C10 0.0467(6) 0.0328(5) 0.0285(5) 0.0003(4) 0.0066(4) 0.0011(4)
    C11 0.0282(5) 0.0361(5) 0.0327(5) -0.0010(4) 0.0049(4) -0.0026(4)
    C12 0.0280(5) 0.0307(5) 0.0363(5) -0.0020(4) 0.0023(4) -0.0008(4)
    C13 0.0357(5) 0.0350(5) 0.0362(5) -0.0006(4) 0.0043(4) -0.0003(4)
    C14 0.0404(6) 0.0497(7) 0.0373(6) -0.0047(5) 0.0016(4) 0.0056(5)
    C15 0.0339(5) 0.0459(6) 0.0545(7) -0.0030(5) -0.0060(5) 0.0162(5)
    C16 0.0323(5) 0.0335(5) 0.0681(8) 0.0029(4) 0.0000(5) 0.0040(5)
    C17 0.0333(5) 0.0350(5) 0.0470(6) 0.0004(4) 0.0043(4) -0.0047(4)
    C18 0.0352(5) 0.0317(5) 0.0541(7) -0.0020(4) -0.0038(5) -0.0007(5)
    C19 0.0393(6) 0.0459(7) 0.0767(9) -0.0044(5) 0.0044(6) 0.0080(6)
    C20 0.0355(7) 0.0543(8) 0.1166(14) -0.0062(6) -0.0134(7) 0.0059(8)
    C21 0.0621(9) 0.0542(8) 0.0917(12) 0.0063(7) -0.0322(8) -0.0148(8)
    C22 0.0722(9) 0.0498(7) 0.0619(8) 0.0152(7) -0.0172(7) -0.0131(6)
    C23 0.0466(7) 0.0427(6) 0.0548(7) 0.0038(5) -0.0010(5) -0.0077(5)
    C24 0.0293(5) 0.0358(5) 0.0358(5) 0.0022(4) 0.0052(4) 0.0042(4)
    C25 0.0292(5) 0.0326(5) 0.0390(5) 0.0034(4) 0.0029(4) 0.0020(4)
    C26 0.0401(6) 0.0396(6) 0.0408(6) -0.0016(4) 0.0072(4) 0.0014(4)
    C27 0.0496(6) 0.0513(7) 0.0396(6) 0.0037(5) 0.0066(5) -0.0045(5)
    C28 0.0446(6) 0.0435(6) 0.0536(7) 0.0041(5) -0.0043(5) -0.0107(5)
    C29 0.0413(6) 0.0354(6) 0.0622(7) -0.0021(5) -0.0019(5) 0.0004(5)
    C30 0.0348(5) 0.0362(5) 0.0468(6) 0.0018(4) 0.0024(4) 0.0066(4)
    C31 0.0362(6) 0.0358(5) 0.0479(6) 0.0041(4) -0.0012(4) 0.0016(5)
    C32 0.0428(6) 0.0652(8) 0.0512(7) -0.0024(6) 0.0052(5) 0.0040(6)
    C33 0.0655(9) 0.0857(11) 0.0499(8) -0.0132(8) -0.0071(6) 0.0131(7)
    C34 0.0547(8) 0.0672(9) 0.0744(10) -0.0014(7) -0.0229(7) 0.0138(7)
    C35 0.0385(6) 0.0567(8) 0.0881(10) 0.0112(6) -0.0015(6) -0.0009(7)
    C36 0.0423(6) 0.0471(7) 0.0571(7) 0.0076(5) 0.0079(5) -0.0018(5)
_geom_special_details
;
All e.s.d.'s (except the e.s.d. in the dihedral angle between two l.s. planes)
are estimated using the full covariance matrix. The cell e.s.d.'s are taken
into account individually in the estimation of e.s.d.'s in distances, angles
and torsion angles; correlations between e.s.d.'s in cell parameters are only
used when they are defined by crystal symmetry. An approximate (isotropic)
treatment of cell e.s.d.'s is used for estimating e.s.d.'s involving l.s.
planes.
;
loop_
    _geom_bond_atom_site_label_1
    _geom_bond_atom_site_label_2
    _geom_bond_site_symmetry_2
    _geom_bond_distance
    _geom_bond_publ_flag
    O1 C11 . 1.2199(12) ?
    O2 C2 . 1.3808(13) ?
    O2 C18 . 1.3964(13) ?
    O3 C24 . 1.2181(12) ?
    O4 C7 . 1.3763(13) ?
    O4 C31 . 1.3979(13) ?
    C1 C2 . 1.3786(14) ?
    C1 C9 . 1.4338(14) ?
    C1 C11 . 1.5090(14) ?
    C2 C3 . 1.4107(15) ?
    C3 C4 . 1.3590(16) ?
    C3 H3 . 0.9500 ?
    C4 C10 . 1.4115(15) ?
    C4 H4 . 0.9500 ?
    C5 C6 . 1.3566(16) ?
    C5 C10 . 1.4145(15) ?
    C5 H5 . 0.9500 ?
    C6 C7 . 1.4141(16) ?
    C6 H6 . 0.9500 ?
    C7 C8 . 1.3791(14) ?
    C8 C9 . 1.4343(14) ?
    C8 C24 . 1.5115(14) ?
    C9 C10 . 1.4286(15) ?
    C11 C12 . 1.4826(14) ?
    C12 C13 . 1.3889(14) ?
    C12 C17 . 1.3952(14) ?
    C13 C14 . 1.3866(15) ?
    C13 H13 . 0.9500 ?
    C14 C15 . 1.3803(17) ?
    C14 H14 . 0.9500 ?
    C15 C16 . 1.3823(18) ?
    C15 H15 . 0.9500 ?
    C16 C17 . 1.3827(16) ?
    C16 H16 . 0.9500 ?
    C17 H17 . 0.9500 ?
    C18 C19 . 1.3774(17) ?
    C18 C23 . 1.3784(17) ?
    C19 C20 . 1.394(2) ?
    C19 H19 . 0.9500 ?
    C20 C21 . 1.377(2) ?
    C20 H20 . 0.9500 ?
    C21 C22 . 1.368(2) ?
    C21 H21 . 0.9500 ?
    C22 C23 . 1.3882(17) ?
    C22 H22 . 0.9500 ?
    C23 H23 . 0.9500 ?
    C24 C25 . 1.4873(14) ?
    C25 C26 . 1.3893(15) ?
    C25 C30 . 1.3967(15) ?
    C26 C27 . 1.3863(16) ?
    C26 H26 . 0.9500 ?
    C27 C28 . 1.3805(17) ?
    C27 H27 . 0.9500 ?
    C28 C29 . 1.3827(18) ?
    C28 H28 . 0.9500 ?
    C29 C30 . 1.3821(16) ?
    C29 H29 . 0.9500 ?
    C30 H30 . 0.9500 ?
    C31 C32 . 1.3736(17) ?
    C31 C36 . 1.3744(16) ?
    C32 C33 . 1.3840(19) ?
    C32 H32 . 0.9500 ?
    C33 C34 . 1.374(2) ?
    C33 H33 . 0.9500 ?
    C34 C35 . 1.369(2) ?
    C34 H34 . 0.9500 ?
    C35 C36 . 1.3868(18) ?
    C35 H35 . 0.9500 ?
    C36 H36 . 0.9500 ?
loop_
    _geom_angle_atom_site_label_1
    _geom_angle_atom_site_label_2
    _geom_angle_atom_site_label_3
    _geom_angle_site_symmetry_1
    _geom_angle_site_symmetry_3
    _geom_angle
    _geom_angle_publ_flag
    C2 O2 C18 . . 117.89(8) ?
    C7 O4 C31 . . 118.07(8) ?
    C2 C1 C9 . . 119.10(9) ?
    C2 C1 C11 . . 116.98(9) ?
    C9 C1 C11 . . 123.23(9) ?
    C1 C2 O2 . . 116.98(9) ?
    C1 C2 C3 . . 122.63(10) ?
    O2 C2 C3 . . 119.94(9) ?
    C4 C3 C2 . . 118.85(10) ?
    C4 C3 H3 . . 120.6 ?
    C2 C3 H3 . . 120.6 ?
    C3 C4 C10 . . 121.26(10) ?
    C3 C4 H4 . . 119.4 ?
    C10 C4 H4 . . 119.4 ?
    C6 C5 C10 . . 121.86(10) ?
    C6 C5 H5 . . 119.1 ?
    C10 C5 H5 . . 119.1 ?
    C5 C6 C7 . . 118.69(10) ?
    C5 C6 H6 . . 120.7 ?
    C7 C6 H6 . . 120.7 ?
    O4 C7 C8 . . 117.00(9) ?
    O4 C7 C6 . . 120.19(9) ?
    C8 C7 C6 . . 122.27(10) ?
    C7 C8 C9 . . 119.43(9) ?
    C7 C8 C24 . . 117.21(9) ?
    C9 C8 C24 . . 122.28(9) ?
    C10 C9 C1 . . 117.84(9) ?
    C10 C9 C8 . . 117.94(9) ?
    C1 C9 C8 . . 124.22(9) ?
    C4 C10 C5 . . 120.05(10) ?
    C4 C10 C9 . . 120.25(9) ?
    C5 C10 C9 . . 119.70(10) ?
    O1 C11 C12 . . 122.31(9) ?
    O1 C11 C1 . . 119.17(9) ?
    C12 C11 C1 . . 118.47(8) ?
    C13 C12 C17 . . 119.31(9) ?
    C13 C12 C11 . . 121.28(9) ?
    C17 C12 C11 . . 119.41(9) ?
    C14 C13 C12 . . 120.04(10) ?
    C14 C13 H13 . . 120.0 ?
    C12 C13 H13 . . 120.0 ?
    C15 C14 C13 . . 120.18(11) ?
    C15 C14 H14 . . 119.9 ?
    C13 C14 H14 . . 119.9 ?
    C14 C15 C16 . . 120.26(10) ?
    C14 C15 H15 . . 119.9 ?
    C16 C15 H15 . . 119.9 ?
    C15 C16 C17 . . 119.84(10) ?
    C15 C16 H16 . . 120.1 ?
    C17 C16 H16 . . 120.1 ?
    C16 C17 C12 . . 120.36(10) ?
    C16 C17 H17 . . 119.8 ?
    C12 C17 H17 . . 119.8 ?
    C19 C18 C23 . . 121.21(11) ?
    C19 C18 O2 . . 117.33(11) ?
    C23 C18 O2 . . 121.33(10) ?
    C18 C19 C20 . . 118.69(14) ?
    C18 C19 H19 . . 120.7 ?
    C20 C19 H19 . . 120.7 ?
    C21 C20 C19 . . 120.52(14) ?
    C21 C20 H20 . . 119.7 ?
    C19 C20 H20 . . 119.7 ?
    C22 C21 C20 . . 119.89(13) ?
    C22 C21 H21 . . 120.1 ?
    C20 C21 H21 . . 120.1 ?
    C21 C22 C23 . . 120.64(15) ?
    C21 C22 H22 . . 119.7 ?
    C23 C22 H22 . . 119.7 ?
    C18 C23 C22 . . 119.05(13) ?
    C18 C23 H23 . . 120.5 ?
    C22 C23 H23 . . 120.5 ?
    O3 C24 C25 . . 121.54(9) ?
    O3 C24 C8 . . 118.57(9) ?
    C25 C24 C8 . . 119.84(8) ?
    C26 C25 C30 . . 119.29(10) ?
    C26 C25 C24 . . 121.63(9) ?
    C30 C25 C24 . . 119.07(9) ?
    C27 C26 C25 . . 119.99(10) ?
    C27 C26 H26 . . 120.0 ?
    C25 C26 H26 . . 120.0 ?
    C28 C27 C26 . . 120.40(11) ?
    C28 C27 H27 . . 119.8 ?
    C26 C27 H27 . . 119.8 ?
    C27 C28 C29 . . 119.96(11) ?
    C27 C28 H28 . . 120.0 ?
    C29 C28 H28 . . 120.0 ?
    C30 C29 C28 . . 120.12(11) ?
    C30 C29 H29 . . 119.9 ?
    C28 C29 H29 . . 119.9 ?
    C29 C30 C25 . . 120.24(10) ?
    C29 C30 H30 . . 119.9 ?
    C25 C30 H30 . . 119.9 ?
    C32 C31 C36 . . 121.41(11) ?
    C32 C31 O4 . . 121.35(10) ?
    C36 C31 O4 . . 117.10(10) ?
    C31 C32 C33 . . 118.39(12) ?
    C31 C32 H32 . . 120.8 ?
    C33 C32 H32 . . 120.8 ?
    C34 C33 C32 . . 121.04(14) ?
    C34 C33 H33 . . 119.5 ?
    C32 C33 H33 . . 119.5 ?
    C35 C34 C33 . . 119.78(12) ?
    C35 C34 H34 . . 120.1 ?
    C33 C34 H34 . . 120.1 ?
    C34 C35 C36 . . 120.16(13) ?
    C34 C35 H35 . . 119.9 ?
    C36 C35 H35 . . 119.9 ?
    C31 C36 C35 . . 119.21(13) ?
    C31 C36 H36 . . 120.4 ?
    C35 C36 H36 . . 120.4 ?
loop_
    _geom_torsion_atom_site_label_1
    _geom_torsion_atom_site_label_2
    _geom_torsion_atom_site_label_3
    _geom_torsion_atom_site_label_4
    _geom_torsion_site_symmetry_1
    _geom_torsion_site_symmetry_2
    _geom_torsion_site_symmetry_3
    _geom_torsion_site_symmetry_4
    _geom_torsion
    _geom_torsion_publ_flag
    C9 C1 C2 O2 . . . . -172.98(8) ?
    C11 C1 C2 O2 . . . . -2.16(13) ?
    C9 C1 C2 C3 . . . . -0.74(15) ?
    C11 C1 C2 C3 . . . . 170.07(9) ?
    C18 O2 C2 C1 . . . . -145.91(9) ?
    C18 O2 C2 C3 . . . . 41.63(13) ?
    C1 C2 C3 C4 . . . . -1.54(16) ?
    O2 C2 C3 C4 . . . . 170.48(9) ?
    C2 C3 C4 C10 . . . . 2.13(16) ?
    C10 C5 C6 C7 . . . . 2.80(16) ?
    C31 O4 C7 C8 . . . . -151.93(10) ?
    C31 O4 C7 C6 . . . . 36.35(14) ?
    C5 C6 C7 O4 . . . . 170.07(9) ?
    C5 C6 C7 C8 . . . . -1.19(16) ?
    O4 C7 C8 C9 . . . . -173.51(8) ?
    C6 C7 C8 C9 . . . . -1.98(15) ?
    O4 C7 C8 C24 . . . . -5.11(14) ?
    C6 C7 C8 C24 . . . . 166.42(10) ?
    C2 C1 C9 C10 . . . . 2.35(13) ?
    C11 C1 C9 C10 . . . . -167.86(9) ?
    C2 C1 C9 C8 . . . . -177.90(9) ?
    C11 C1 C9 C8 . . . . 11.89(14) ?
    C7 C8 C9 C10 . . . . 3.46(14) ?
    C24 C8 C9 C10 . . . . -164.32(9) ?
    C7 C8 C9 C1 . . . . -176.29(9) ?
    C24 C8 C9 C1 . . . . 15.92(14) ?
    C3 C4 C10 C5 . . . . 179.91(10) ?
    C3 C4 C10 C9 . . . . -0.47(15) ?
    C6 C5 C10 C4 . . . . 178.39(10) ?
    C6 C5 C10 C9 . . . . -1.23(15) ?
    C1 C9 C10 C4 . . . . -1.79(14) ?
    C8 C9 C10 C4 . . . . 178.44(9) ?
    C1 C9 C10 C5 . . . . 177.84(8) ?
    C8 C9 C10 C5 . . . . -1.94(14) ?
    C2 C1 C11 O1 . . . . -115.66(11) ?
    C9 C1 C11 O1 . . . . 54.74(13) ?
    C2 C1 C11 C12 . . . . 61.54(12) ?
    C9 C1 C11 C12 . . . . -128.06(10) ?
    O1 C11 C12 C13 . . . . -158.43(10) ?
    C1 C11 C12 C13 . . . . 24.46(14) ?
    O1 C11 C12 C17 . . . . 21.00(14) ?
    C1 C11 C12 C17 . . . . -156.11(9) ?
    C17 C12 C13 C14 . . . . -0.03(15) ?
    C11 C12 C13 C14 . . . . 179.40(9) ?
    C12 C13 C14 C15 . . . . 0.07(16) ?
    C13 C14 C15 C16 . . . . 0.44(16) ?
    C14 C15 C16 C17 . . . . -0.98(16) ?
    C15 C16 C17 C12 . . . . 1.01(16) ?
    C13 C12 C17 C16 . . . . -0.51(15) ?
    C11 C12 C17 C16 . . . . -179.95(9) ?
    C2 O2 C18 C19 . . . . -129.66(11) ?
    C2 O2 C18 C23 . . . . 54.45(14) ?
    C23 C18 C19 C20 . . . . -0.98(18) ?
    O2 C18 C19 C20 . . . . -176.87(11) ?
    C18 C19 C20 C21 . . . . 0.7(2) ?
    C19 C20 C21 C22 . . . . 0.2(2) ?
    C20 C21 C22 C23 . . . . -0.8(2) ?
    C19 C18 C23 C22 . . . . 0.36(18) ?
    O2 C18 C23 C22 . . . . 176.10(11) ?
    C21 C22 C23 C18 . . . . 0.6(2) ?
    C7 C8 C24 O3 . . . . -114.72(11) ?
    C9 C8 C24 O3 . . . . 53.32(14) ?
    C7 C8 C24 C25 . . . . 62.62(13) ?
    C9 C8 C24 C25 . . . . -129.33(10) ?
    O3 C24 C25 C26 . . . . -160.13(10) ?
    C8 C24 C25 C26 . . . . 22.61(14) ?
    O3 C24 C25 C30 . . . . 18.66(15) ?
    C8 C24 C25 C30 . . . . -158.60(9) ?
    C30 C25 C26 C27 . . . . 0.10(16) ?
    C24 C25 C26 C27 . . . . 178.89(10) ?
    C25 C26 C27 C28 . . . . 0.31(17) ?
    C26 C27 C28 C29 . . . . -0.23(18) ?
    C27 C28 C29 C30 . . . . -0.26(17) ?
    C28 C29 C30 C25 . . . . 0.68(17) ?
    C26 C25 C30 C29 . . . . -0.59(15) ?
    C24 C25 C30 C29 . . . . -179.41(9) ?
    C7 O4 C31 C32 . . . . 56.41(15) ?
    C7 O4 C31 C36 . . . . -127.86(11) ?
    C36 C31 C32 C33 . . . . 0.6(2) ?
    O4 C31 C32 C33 . . . . 176.12(12) ?
    C31 C32 C33 C34 . . . . -1.1(2) ?
    C32 C33 C34 C35 . . . . 0.8(2) ?
    C33 C34 C35 C36 . . . . 0.1(2) ?
    C32 C31 C36 C35 . . . . 0.24(19) ?
    O4 C31 C36 C35 . . . . -175.48(11) ?
    C34 C35 C36 C31 . . . . -0.6(2) ?
loop_
    _geom_hbond_atom_site_label_D
    _geom_hbond_atom_site_label_H
    _geom_hbond_atom_site_label_A
    _geom_hbond_site_symmetry_A
    _geom_hbond_distance_DH
    _geom_hbond_distance_HA
    _geom_hbond_distance_DA
    _geom_hbond_angle_DHA
    _geom_hbond_publ_flag
    C14 H14 Cg1 4_566 0.95 2.50 3.4192(12) 163 y
    C27 H27 Cg2 4_565 0.95 2.51 3.4002(12) 155 y
_iucr_refine_instructions_details
;
TITL yonelab_140217_1_
CELL  1.54187 12.77336 16.41057 12.90122 90.000 95.939 90.000
ZERR  4 0.00023 0.00030 0.00024 0.000 0.001 0.000
LATT 1
SYMM    -X, .50+Y, .50-Z
SFAC C H O
UNIT 144 96 16
SHEL 99999.000000 0.000000
L.S. 5
FMAP 2
PLAN -50
WPDB -2
HTAB
BOND $H
CONF
LIST 4
TEMP -80.0
ACTA
SIZE 0.500 0.350 0.100
WGHT    0.055800    0.429100
EXTI    0.002720
FVAR       0.49660
O1    3    0.501230    0.170908    0.262101    11.00000    0.04913    0.04404 =
         0.03233   -0.00609    0.00227    0.00277
O2    3    0.682038    0.284872    0.431509    11.00000    0.03553    0.04211 =
         0.04874   -0.00726    0.00147   -0.00057
O3    3    0.299396    0.177364    0.400913    11.00000    0.04558    0.04212 =
         0.03581    0.00836    0.00258   -0.00134
O4    3    0.131999    0.303764    0.232331    11.00000    0.03684    0.04266 =
         0.05506    0.01005   -0.00149    0.00216
C1    1    0.502047    0.286734    0.370330    11.00000    0.03783    0.03232 =
         0.02760    0.00172    0.00556   -0.00102
C2    1    0.590466    0.329145    0.409834    11.00000    0.03691    0.03791 =
         0.03244   -0.00015    0.00477   -0.00113
C3    1    0.593027    0.414943    0.416444    11.00000    0.04491    0.03891 =
         0.03883   -0.00330    0.00276   -0.00840
AFIX  43
H3    2    0.654696    0.442300    0.445638    11.00000   -1.20000
AFIX   0
C4    1    0.505742    0.457777    0.380322    11.00000    0.05463    0.03054 =
         0.03516   -0.00142    0.00636   -0.00326
AFIX  43
H4    2    0.507595    0.515632    0.382310    11.00000   -1.20000
AFIX   0
C5    1    0.322653    0.464091    0.302977    11.00000    0.05526    0.03067 =
         0.03498    0.00335    0.00694    0.00496
AFIX  43
H5    2    0.325765    0.521836    0.307504    11.00000   -1.20000
AFIX   0
C6    1    0.232280    0.428203    0.261278    11.00000    0.04766    0.03731 =
         0.03953    0.00646    0.00189    0.00952
AFIX  43
H6    2    0.173860    0.460252    0.234066    11.00000   -1.20000
AFIX   0
C7    1    0.226747    0.342146    0.259114    11.00000    0.03957    0.03866 =
         0.03336    0.00335    0.00391    0.00243
C8    1    0.310567    0.293664    0.296168    11.00000    0.03791    0.03292 =
         0.02912    0.00149    0.00484    0.00177
C9    1    0.408193    0.331022    0.335493    11.00000    0.03939    0.03248 =
         0.02728    0.00188    0.00565    0.00084
C10   1    0.412383    0.417955    0.339906    11.00000    0.04668    0.03276 =
         0.02855    0.00110    0.00655    0.00034
C11   1    0.515196    0.196788    0.351102    11.00000    0.02824    0.03605 =
         0.03266   -0.00258    0.00487   -0.00102
C12   1    0.549594    0.143555    0.441077    11.00000    0.02801    0.03066 =
         0.03632   -0.00077    0.00231   -0.00202
C13   1    0.532256    0.165288    0.541937    11.00000    0.03567    0.03495 =
         0.03620   -0.00029    0.00435   -0.00061
AFIX  43
H13   2    0.498357    0.215352    0.554354    11.00000   -1.20000
AFIX   0
C14   1    0.564394    0.113956    0.624516    11.00000    0.04039    0.04971 =
         0.03726    0.00563    0.00162   -0.00471
AFIX  43
H14   2    0.552392    0.128906    0.693436    11.00000   -1.20000
AFIX   0
C15   1    0.613777    0.041195    0.606858    11.00000    0.03388    0.04592 =
         0.05451    0.01617   -0.00598   -0.00304
AFIX  43
H15   2    0.635210    0.006054    0.663632    11.00000   -1.20000
AFIX   0
C16   1    0.632168    0.019259    0.506889    11.00000    0.03231    0.03351 =
         0.06810    0.00400    0.00004    0.00292
AFIX  43
H16   2    0.667149   -0.030457    0.495098    11.00000   -1.20000
AFIX   0
C17   1    0.599529    0.069852    0.424093    11.00000    0.03332    0.03502 =
         0.04696   -0.00465    0.00434    0.00043
AFIX  43
H17   2    0.611168    0.054343    0.355273    11.00000   -1.20000
AFIX   0
C18   1    0.751708    0.308970    0.516551    11.00000    0.03522    0.03169 =
         0.05414   -0.00065   -0.00381   -0.00199
C19   1    0.855740    0.319080    0.500035    11.00000    0.03934    0.04593 =
         0.07667    0.00798    0.00443   -0.00442
AFIX  43
H19   2    0.877720    0.312484    0.432405    11.00000   -1.20000
AFIX   0
C20   1    0.928134    0.339182    0.584512    11.00000    0.03553    0.05432 =
         0.11657    0.00585   -0.01344   -0.00620
AFIX  43
H20   2    1.000049    0.346955    0.574300    11.00000   -1.20000
AFIX   0
C21   1    0.896231    0.347858    0.682627    11.00000    0.06213    0.05419 =
         0.09174   -0.01484   -0.03223    0.00627
AFIX  43
H21   2    0.945966    0.361749    0.739793    11.00000   -1.20000
AFIX   0
C22   1    0.792817    0.336448    0.697665    11.00000    0.07216    0.04980 =
         0.06192   -0.01311   -0.01720    0.01520
AFIX  43
H22   2    0.771230    0.341758    0.765630    11.00000   -1.20000
AFIX   0
C23   1    0.719096    0.317181    0.614572    11.00000    0.04664    0.04271 =
         0.05477   -0.00769   -0.00104    0.00385
AFIX  43
H23   2    0.647201    0.309761    0.625113    11.00000   -1.20000
AFIX   0
C24   1    0.288319    0.204379    0.312519    11.00000    0.02927    0.03581 =
         0.03576    0.00422    0.00515    0.00225
C25   1    0.249267    0.152552    0.222114    11.00000    0.02919    0.03263 =
         0.03897    0.00201    0.00294    0.00338
C26   1    0.265956    0.173537    0.120798    11.00000    0.04006    0.03957 =
         0.04080    0.00137    0.00721   -0.00164
AFIX  43
H26   2    0.302027    0.222520    0.107812    11.00000   -1.20000
AFIX   0
C27   1    0.229961    0.122983    0.038654    11.00000    0.04960    0.05125 =
         0.03955   -0.00454    0.00660    0.00368
AFIX  43
H27   2    0.241795    0.137355   -0.030506    11.00000   -1.20000
AFIX   0
C28   1    0.177028    0.051883    0.056749    11.00000    0.04458    0.04345 =
         0.05356   -0.01073   -0.00433    0.00414
AFIX  43
H28   2    0.152322    0.017584    0.000118    11.00000   -1.20000
AFIX   0
C29   1    0.159988    0.030619    0.157343    11.00000    0.04126    0.03544 =
         0.06224    0.00035   -0.00192   -0.00209
AFIX  43
H29   2    0.123299   -0.018198    0.169739    11.00000   -1.20000
AFIX   0
C30   1    0.196239    0.080262    0.239892    11.00000    0.03484    0.03616 =
         0.04680    0.00658    0.00244    0.00180
AFIX  43
H30   2    0.185049    0.065162    0.308973    11.00000   -1.20000
AFIX   0
C31   1    0.061623    0.339485    0.155313    11.00000    0.03625    0.03581 =
         0.04788    0.00158   -0.00122    0.00410
C32   1    0.090414    0.355979    0.057800    11.00000    0.04285    0.06516 =
         0.05125    0.00399    0.00525   -0.00237
AFIX  43
H32   2    0.160361    0.346470    0.041913    11.00000   -1.20000
AFIX   0
C33   1    0.015055    0.386785   -0.016743    11.00000    0.06548    0.08567 =
         0.04993    0.01309   -0.00714   -0.01319
AFIX  43
H33   2    0.033948    0.399433   -0.084214    11.00000   -1.20000
AFIX   0
C34   1   -0.086625    0.399360    0.005295    11.00000    0.05471    0.06717 =
         0.07442    0.01376   -0.02290   -0.00143
AFIX  43
H34   2   -0.137735    0.419895   -0.046916    11.00000   -1.20000
AFIX   0
C35   1   -0.114075    0.382196    0.102781    11.00000    0.03846    0.05671 =
         0.08808   -0.00093   -0.00152    0.01117
AFIX  43
H35   2   -0.184368    0.390805    0.118176    11.00000   -1.20000
AFIX   0
C36   1   -0.039516    0.352277    0.179086    11.00000    0.04232    0.04713 =
         0.05706   -0.00178    0.00788    0.00765
AFIX  43
H36   2   -0.058124    0.340760    0.246978    11.00000   -1.20000
HKLF 4
REM  yonelab_140217_1_
REM R1 =  0.0340 for   4506 Fo > 4sig(Fo)  and  0.0363 for all   4924 data
REM    362 parameters refined using      0 restraints
END
WGHT      0.0558      0.4292
REM Highest difference peak  0.209,  deepest hole -0.188,  1-sigma level  0.033
Q1    1   0.4608  0.3073  0.3468  11.00000  0.05    0.21
Q2    1   0.3578  0.3079  0.3171  11.00000  0.05    0.20
Q3    1   0.5398  0.3071  0.4029  11.00000  0.05    0.18
Q4    1   0.3067  0.2538  0.2956  11.00000  0.05    0.18
;
