# Supplementary material for: Crystal structure of 1,8-dibenzoyl-2,7-di­phen­oxy­naphthalene
Source: Acta Crystallogr Sect E Struct Rep Online. 2014 Sep 6;70(Pt 10):170–3. doi: 10.1107/S1600536814019758 (PMC4257173; doi:10.1107/S1600536814019758)
Supplement: Supplementary file 2 [file e-70-00170-Isup2.hkl]

# 
# h,k,l, Fc-squared, Fo-squared, sigma(Fo-squared) and status flag 
# 
data_I
_shelx_title ' yonelab_140217_1_' 
_shelx_refln_list_code          4 
_shelx_F_calc_maximum      306.71 
_exptl_crystal_F_000      1088.00 
_reflns_d_resolution_high  0.8301 
 
loop_ 
 _symmetry_equiv_pos_as_xyz 
 'x, y, z' 
 '-x, y+1/2, -z+1/2' 
 '-x, -y, -z' 
 'x, -y-1/2, z-1/2' 
 
_cell_length_a    12.7734 
_cell_length_b    16.4106 
_cell_length_c    12.9012 
_cell_angle_alpha  90.000 
_cell_angle_beta   95.939 
_cell_angle_gamma  90.000 
 
_shelx_F_squared_multiplier     1.000 
 
loop_ 
 _refln_index_h 
 _refln_index_k 
 _refln_index_l 
 _refln_F_squared_calc 
 _refln_F_squared_meas 
 _refln_F_squared_sigma 
 _refln_observed_status 
   1   0   0    10125.17     8205.82     58.56 o 
   2   0   0      433.18      329.31      3.42 o 
   3   0   0     4970.79     4279.64     28.44 o 
   4   0   0     1026.88     1044.39      7.46 o 
   5   0   0     3850.30     3800.42     26.51 o 
   6   0   0      589.58      641.55      3.56 o 
   7   0   0        0.77        0.24      0.23 o 
   8   0   0      213.14      220.60      1.59 o 
   9   0   0      662.62      670.14      5.77 o 
  10   0   0     1311.20     1247.94     13.74 o 
  11   0   0     1471.64     1439.75     18.13 o 
  12   0   0      227.85      242.90      3.53 o 
  13   0   0       51.44       49.59      2.03 o 
  14   0   0        1.53        1.68      1.20 o 
  15   0   0        8.14        2.30      2.29 o 
   1   1   0     1309.61     1235.78     13.99 o 
   2   1   0      561.94      490.75      4.07 o 
   3   1   0    18944.17    16665.37    110.65 o 
   4   1   0     1334.46     1299.51      5.30 o 
   5   1   0      164.15      162.54      0.79 o 
   6   1   0      108.74      112.77      0.63 o 
   7   1   0      288.20      309.62      1.30 o 
   8   1   0      702.34      750.34      3.29 o 
   9   1   0      107.95       99.49      1.15 o 
  10   1   0       81.07       82.10      1.51 o 
  11   1   0        3.55        3.83      0.70 o 
  12   1   0        0.06        2.62      0.62 o 
  13   1   0       89.05       87.90      1.70 o 
  14   1   0       40.37       47.23      1.35 o 
  15   1   0        1.76        1.15      0.73 o 
   0   2   0    12469.29    12447.28    208.42 o 
   1   2   0        0.79        3.23      0.26 o 
   2   2   0      285.13      254.87      2.22 o 
   3   2   0       11.35       15.08      0.36 o 
   4   2   0     9764.95     9197.47     52.77 o 
   5   2   0    16584.88    16029.62    110.40 o 
   6   2   0       35.61       35.78      0.39 o 
   7   2   0      551.35      561.60      2.50 o 
   8   2   0        0.11        0.51      0.25 o 
   9   2   0        0.01        0.32      0.29 o 
  10   2   0       24.69       23.17      0.73 o 
  11   2   0      427.27      421.36      3.69 o 
  12   2   0       21.06       21.72      0.92 o 
  13   2   0        1.45        1.40      0.67 o 
  14   2   0       60.05       63.68      1.46 o 
  15   2   0        8.33        4.41      2.05 o 
   1   3   0     1089.47     1054.14     10.00 o 
   2   3   0     2679.83     2591.31     29.80 o 
   3   3   0    14676.43    13934.17    141.83 o 
   4   3   0      607.31      576.80      3.65 o 
   5   3   0       24.45       26.81      0.31 o 
   6   3   0     1111.33     1116.74      4.71 o 
   7   3   0     1267.83     1190.19      5.48 o 
   8   3   0      285.40      291.21      1.53 o 
   9   3   0       33.64       38.11      0.73 o 
  10   3   0       41.13       42.32      0.87 o 
  11   3   0      204.94      212.42      2.26 o 
  12   3   0       29.38       35.30      1.03 o 
  13   3   0      169.51      165.39      2.63 o 
  14   3   0        0.03        0.41      0.65 o 
  15   3   0        5.22        5.73      1.01 o 
   0   4   0    30232.81    30356.34    645.07 o 
   1   4   0     7552.98     7179.19     62.71 o 
   2   4   0     3954.04     3838.91     48.59 o 
   3   4   0     1591.53     1560.80     15.39 o 
   4   4   0     1523.27     1555.45     10.43 o 
   5   4   0     1217.57     1385.05      8.80 o 
   6   4   0    10417.16    10837.95     75.22 o 
   7   4   0        7.47        6.59      0.33 o 
   8   4   0       74.00       79.50      0.66 o 
   9   4   0      655.59      635.15      4.52 o 
  10   4   0        2.79        3.19      0.50 o 
  11   4   0       16.93       16.88      0.86 o 
  12   4   0        5.22        5.70      0.69 o 
  13   4   0        5.82        5.41      0.63 o 
  14   4   0        4.88        4.60      0.79 o 
   1   5   0      277.94      257.54      1.57 o 
   2   5   0     5567.08     5464.16     62.99 o 
   3   5   0      718.58      759.04      6.13 o 
   4   5   0     2110.91     2156.01     16.65 o 
   5   5   0        4.36        5.00      0.32 o 
   6   5   0      685.61      725.49      3.56 o 
   7   5   0     2928.58     3037.21     16.44 o 
   8   5   0       65.99       55.44      0.61 o 
   9   5   0        9.56       11.40      0.55 o 
  10   5   0        0.59        1.22      0.47 o 
  11   5   0        9.99        7.41      0.68 o 
  12   5   0      177.80      179.74      2.29 o 
  13   5   0       24.39       26.86      0.99 o 
  14   5   0        2.52        2.87      0.44 o 
   0   6   0    30765.28    31853.33    392.26 o 
   1   6   0        1.02        3.24      0.22 o 
   2   6   0       17.19       13.97      0.32 o 
   3   6   0      216.33      201.06      1.66 o 
   4   6   0     1659.66     1779.60     12.80 o 
   5   6   0     4906.18     4855.75     27.27 o 
   6   6   0       30.87       53.42      0.55 o 
   7   6   0       46.98       46.36      0.64 o 
   8   6   0      299.60      287.58      2.07 o 
   9   6   0      376.62      352.22      2.87 o 
  10   6   0      389.45      384.11      3.26 o 
  11   6   0        4.29        4.67      0.70 o 
  12   6   0       30.27       28.36      2.07 o 
  13   6   0       32.61       28.99      0.92 o 
  14   6   0       33.97       43.14      1.13 o 
   1   7   0      873.09      931.65      3.91 o 
   2   7   0      439.53      439.90      3.29 o 
   3   7   0       58.84       63.05      0.99 o 
   4   7   0      666.75      685.82      6.25 o 
   5   7   0      392.65      412.15      2.07 o 
   6   7   0     1501.54     1456.62      7.66 o 
   7   7   0       73.77       72.14      0.89 o 
   8   7   0      269.81      248.47      2.16 o 
   9   7   0      615.44      595.18      4.75 o 
  10   7   0      136.32      126.26      1.57 o 
  11   7   0      170.14      153.82      1.91 o 
  12   7   0       34.04       30.75      0.92 o 
  13   7   0        0.30        0.06      0.43 o 
  14   7   0       11.07       11.86      1.05 o 
   0   8   0    15350.29    16773.89    177.65 o 
   1   8   0     3326.34     3651.75     22.10 o 
   2   8   0     1911.39     2022.17     10.05 o 
   3   8   0      419.45      415.10      3.96 o 
   4   8   0      236.29      226.05      1.69 o 
   5   8   0      360.21      355.56      2.56 o 
   6   8   0      130.89      135.26      1.04 o 
   7   8   0      272.15      272.69      2.24 o 
   8   8   0       78.46       76.26      1.05 o 
   9   8   0     1490.96     1428.48     12.48 o 
  10   8   0      472.64      392.90      3.64 o 
  11   8   0      619.63      597.32      5.56 o 
  12   8   0       50.76       42.10      1.13 o 
  13   8   0        4.09        1.13      0.44 o 
   1   9   0        0.54        2.10      0.33 o 
   2   9   0       58.61       71.75      0.75 o 
   3   9   0      340.15      363.34      3.24 o 
   4   9   0        1.63        0.66      0.31 o 
   5   9   0       13.87       15.91      0.60 o 
   6   9   0       18.61       18.61      0.91 o 
   7   9   0       82.88       81.15      1.60 o 
   8   9   0        4.29        8.49      1.39 o 
   9   9   0       17.93       14.08      0.68 o 
  10   9   0       11.79       12.65      0.89 o 
  11   9   0      380.20      379.35      4.38 o 
  12   9   0      189.94      194.09      2.78 o 
  13   9   0      534.54      547.02     10.99 o 
   0  10   0      143.30      176.75      1.76 o 
   1  10   0      178.71      176.76      1.20 o 
   2  10   0      285.96      279.21      2.23 o 
   3  10   0      226.54      213.26      1.81 o 
   4  10   0       50.54       48.94      0.97 o 
   5  10   0      609.97      611.40      5.04 o 
   6  10   0      300.71      286.59      2.86 o 
   7  10   0      749.48      735.36      9.50 o 
   8  10   0       91.95       95.14      1.65 o 
   9  10   0       14.82       14.94      0.90 o 
  10  10   0      166.63      153.69      4.02 o 
  11  10   0       46.80       38.09      1.18 o 
  12  10   0       19.48       20.75      1.20 o 
  13  10   0       30.26       29.58      1.73 o 
   1  11   0      129.75      141.70      1.31 o 
   2  11   0       73.77       61.11      0.78 o 
   3  11   0      270.05      265.65      3.23 o 
   4  11   0        8.55        8.17      0.66 o 
   5  11   0      172.10      160.54      2.38 o 
   6  11   0      191.11      186.96      2.30 o 
   7  11   0      308.70      313.24      3.31 o 
   8  11   0      226.51      216.13      2.62 o 
   9  11   0       13.06       15.49      0.77 o 
  10  11   0        8.44        9.09      0.91 o 
  11  11   0       74.88       62.61      1.30 o 
  12  11   0       23.76       21.83      1.63 o 
   0  12   0      196.71      183.45      2.49 o 
   1  12   0        0.01        0.27      0.33 o 
   2  12   0       44.12       48.17      1.21 o 
   3  12   0       27.36       22.45      0.84 o 
   4  12   0        6.99       11.39      0.75 o 
   5  12   0     1096.94     1067.13     14.34 o 
   6  12   0     1883.61     1912.69     30.71 o 
   7  12   0       43.02       46.23      1.26 o 
   8  12   0       26.80       31.46      1.27 o 
   9  12   0       78.35       80.87      1.62 o 
  10  12   0        2.80        4.08      0.74 o 
  11  12   0        0.22        0.17      0.46 o 
  12  12   0        7.08        6.41      0.95 o 
   1  13   0       71.55       69.65      1.30 o 
   2  13   0      189.27      176.95      2.05 o 
   3  13   0        0.04        0.74      0.58 o 
   4  13   0       12.21       11.72      0.73 o 
   5  13   0       11.14       10.68      0.84 o 
   6  13   0        7.92        6.88      0.78 o 
   7  13   0       95.78       96.40      1.52 o 
   8  13   0       32.44       31.27      1.10 o 
   9  13   0        3.80        4.38      0.60 o 
  10  13   0       43.73       44.63      1.41 o 
  11  13   0        0.71        0.62      0.65 o 
   0  14   0       74.64       87.68      3.09 o 
   1  14   0       14.70       14.52      1.19 o 
   2  14   0        0.16        0.65      0.51 o 
   3  14   0       15.81       15.51      0.85 o 
   4  14   0       16.88       15.95      0.81 o 
   5  14   0       31.73       30.78      1.11 o 
   6  14   0       63.64       65.89      1.41 o 
   7  14   0       98.09      100.39      1.55 o 
   8  14   0       89.33       83.69      1.85 o 
   9  14   0      128.42      136.65      1.79 o 
  10  14   0        4.57        3.92      0.71 o 
   1  15   0       30.06       19.95      1.20 o 
   2  15   0       53.36       56.85      1.44 o 
   3  15   0       66.06       62.47      1.20 o 
   4  15   0      105.89      111.32      1.62 o 
   5  15   0       87.93       87.62      1.72 o 
   6  15   0        4.46        5.42      0.70 o 
   7  15   0      175.31      159.46      1.94 o 
   8  15   0        0.63        0.84      0.55 o 
   9  15   0        1.61        1.32      0.46 o 
   0  16   0      499.13      440.54     11.34 o 
   1  16   0       17.44       14.57      1.21 o 
   2  16   0      115.79      107.59      2.04 o 
   3  16   0       17.97       19.64      0.99 o 
   4  16   0        3.56        3.87      0.65 o 
   5  16   0       19.66       20.49      1.04 o 
   6  16   0       17.07       17.42      1.00 o 
   7  16   0      217.31      224.66      3.21 o 
   8  16   0      115.75      125.38      1.50 o 
   1  17   0        1.44        0.57      0.73 o 
   2  17   0       57.22       56.03      1.53 o 
   3  17   0       23.27       20.32      1.09 o 
   4  17   0        6.11        3.59      0.71 o 
   5  17   0        3.35        1.85      0.71 o 
   6  17   0        3.84        4.08      0.56 o 
   7  17   0       10.30       11.06      1.18 o 
   0  18   0        0.00        0.93      0.94 o 
   1  18   0        4.13        3.35      0.81 o 
   2  18   0       47.37       44.92      1.28 o 
   3  18   0        0.02       -0.37      0.60 o 
   4  18   0       52.24       64.31      1.27 o 
   5  18   0        9.80        5.62      0.65 o 
   6  18   0        2.49        2.59      0.49 o 
   1  19   0       27.89       28.87      1.16 o 
   2  19   0        0.08        0.46      0.47 o 
   3  19   0       16.24       18.86      1.36 o 
   4  19   0        1.32        2.08      0.62 o 
 -15   1   1        5.62        1.36      0.92 o 
 -14   1   1        6.29        4.45      0.82 o 
 -13   1   1       42.85       44.06      1.46 o 
 -12   1   1     1228.54     1268.59     12.84 o 
 -11   1   1      265.41      262.49      3.54 o 
 -10   1   1      288.57      279.26      2.22 o 
  -9   1   1        9.76       10.07      0.44 o 
  -8   1   1      273.68      286.38      1.37 o 
  -7   1   1      483.37      546.33      2.30 o 
  -6   1   1      132.45      130.99      0.77 o 
  -5   1   1        3.33        2.94      0.19 o 
  -4   1   1       67.23       69.37      0.49 o 
  -3   1   1     3872.12     3571.85     21.33 o 
  -2   1   1     6381.78     5560.07     54.83 o 
  -1   1   1       80.86       67.95      0.69 o 
   0   1   1       51.11       45.35      0.45 o 
   1   1   1        0.23        0.88      0.20 o 
   2   1   1    10382.60     9353.08     95.94 o 
   3   1   1     2596.47     2359.91     10.81 o 
   4   1   1     3410.89     3207.43     16.35 o 
   5   1   1      300.80      290.09      1.47 o 
   6   1   1      150.43      136.77      0.69 o 
   7   1   1       56.25       49.41      0.40 o 
   8   1   1      627.77      607.41      2.59 o 
   9   1   1      312.51      286.84      2.65 o 
  10   1   1      138.46      137.61      1.73 o 
  11   1   1      531.85      550.93      5.21 o 
  12   1   1       59.23       60.74      1.26 o 
  13   1   1       46.54       42.38      1.14 o 
  14   1   1        1.73        1.79      0.52 o 
  15   1   1       48.02       61.00      1.54 o 
 -15   2   1       88.71       93.07      1.81 o 
 -14   2   1        2.39        1.40      0.72 o 
 -13   2   1       34.79       37.55      1.33 o 
 -12   2   1       32.18       33.43      1.37 o 
 -11   2   1      720.87      722.72      6.62 o 
 -10   2   1       95.88       94.35      1.13 o 
  -9   2   1     1256.39     1240.66      7.11 o 
  -8   2   1      781.93      833.48      4.02 o 
  -7   2   1      127.18      127.03      0.75 o 
  -6   2   1      791.03      831.11      3.17 o 
  -5   2   1     3141.15     3025.79     13.81 o 
  -4   2   1    25853.21    24987.82    194.57 o 
  -3   2   1     2775.01     2688.13     20.34 o 
  -2   2   1     1356.15     1206.80     12.31 o 
  -1   2   1       47.13       48.19      0.60 o 
   0   2   1      478.93      485.66      4.09 o 
   1   2   1      171.24      127.10      1.32 o 
   2   2   1    10814.55     9920.78    115.50 o 
   3   2   1       67.25       62.71      0.58 o 
   4   2   1      292.43      273.18      1.48 o 
   5   2   1      120.54      121.51      0.76 o 
   6   2   1      784.66      814.28      3.47 o 
   7   2   1      284.61      286.14      1.33 o 
   8   2   1      116.69      119.05      0.74 o 
   9   2   1        5.13        5.79      0.61 o 
  10   2   1       43.14       41.88      1.11 o 
  11   2   1     1015.95     1052.66      8.55 o 
  12   2   1       48.23       52.14      1.21 o 
  13   2   1        3.29        3.08      0.62 o 
  14   2   1       10.85        4.49      1.09 o 
  15   2   1       58.49       67.70      1.54 o 
 -15   3   1        0.42        0.70      0.79 o 
 -14   3   1        9.86        7.22      0.81 o 
 -13   3   1       28.98       28.63      1.45 o 
 -12   3   1      512.99      506.77      5.13 o 
 -11   3   1      316.02      301.73      2.89 o 
 -10   3   1       23.51       26.26      0.81 o 
  -9   3   1       67.84       62.08      0.92 o 
  -8   3   1     2492.73     2664.47     14.78 o 
  -7   3   1       20.51       30.14      0.48 o 
  -6   3   1     3013.14     3097.57     14.62 o 
  -5   3   1     4630.60     4583.76     23.93 o 
  -4   3   1      156.40      145.91      0.82 o 
  -3   3   1        1.87        1.30      0.24 o 
  -2   3   1    34075.18    34367.25    436.58 o 
  -1   3   1     3064.52     2833.68     21.41 o 
   0   3   1      422.91      431.30      3.90 o 
   1   3   1      156.73      143.51      0.81 o 
   2   3   1      397.91      397.78      2.64 o 
   3   3   1    12727.87    11909.13    120.28 o 
   4   3   1     4755.29     4485.28     23.73 o 
   5   3   1      540.76      587.89      2.82 o 
   6   3   1      777.69      763.78      3.79 o 
   7   3   1      242.56      221.16      1.11 o 
   8   3   1      137.21      155.28      0.94 o 
   9   3   1      133.73      121.61      1.29 o 
  10   3   1       73.72       83.23      1.37 o 
  11   3   1       82.73       88.30      1.41 o 
  12   3   1        3.65        2.48      0.58 o 
  13   3   1       27.50       28.40      0.98 o 
  14   3   1        3.09        4.16      0.64 o 
 -15   4   1       67.98       80.51      1.85 o 
 -14   4   1      151.22      145.19      3.52 o 
 -13   4   1       23.94       23.55      0.95 o 
 -12   4   1        6.87        6.98      0.81 o 
 -11   4   1       31.70       28.47      0.83 o 
 -10   4   1       61.47       54.33      0.95 o 
  -9   4   1     1240.32     1206.96      8.63 o 
  -8   4   1     2025.95     2127.69     11.67 o 
  -7   4   1      724.88      752.23      3.41 o 
  -6   4   1      250.91      256.38      1.30 o 
  -5   4   1     6172.45     6027.10     32.96 o 
  -4   4   1    11486.89    11398.95     90.17 o 
  -3   4   1     1159.09     1161.90      7.09 o 
  -2   4   1        9.36       14.46      0.34 o 
  -1   4   1     3456.74     3431.14     29.25 o 
   0   4   1     2626.24     2511.47     17.06 o 
   1   4   1    46120.06    46898.91    682.25 o 
   2   4   1     1943.10     1965.27     14.98 o 
   3   4   1       43.12       41.32      0.50 o 
   4   4   1     1776.12     1773.50     11.36 o 
   5   4   1      174.42      154.95      0.95 o 
   6   4   1      294.49      307.71      1.97 o 
   7   4   1       32.24       35.80      0.44 o 
   8   4   1        0.08        0.23      0.25 o 
   9   4   1      239.54      219.06      2.19 o 
  10   4   1      158.00      163.34      1.74 o 
  11   4   1      243.67      254.42      2.66 o 
  12   4   1      194.17      202.52      2.06 o 
  13   4   1        3.70        2.93      0.52 o 
  14   4   1        7.29        4.51      0.62 o 
 -14   5   1       21.42       20.36      1.11 o 
 -13   5   1        0.14        0.31      0.47 o 
 -12   5   1      289.35      268.38      2.74 o 
 -11   5   1       89.59       79.25      1.45 o 
 -10   5   1      161.47      145.77      1.54 o 
  -9   5   1       24.26       25.50      0.73 o 
  -8   5   1      207.65      202.57      1.49 o 
  -7   5   1      158.72      120.03      0.77 o 
  -6   5   1        0.55        2.49      0.53 o 
  -5   5   1      240.57      235.84      1.55 o 
  -4   5   1      186.47      183.70      1.32 o 
  -3   5   1      839.95      875.78      6.10 o 
  -2   5   1     1228.78     1189.63      7.10 o 
  -1   5   1      517.49      495.33      3.19 o 
   0   5   1     7856.31     7848.24     71.76 o 
   1   5   1     4807.76     4796.11     29.23 o 
   2   5   1     1623.10     1651.92     13.24 o 
   3   5   1      451.16      393.53      3.10 o 
   4   5   1      374.56      302.80      1.94 o 
   5   5   1      965.39     1050.91      5.91 o 
   6   5   1       56.66       58.90      0.54 o 
   7   5   1      743.36      722.36      3.34 o 
   8   5   1      263.86      249.13      1.78 o 
   9   5   1      140.57      134.40      1.47 o 
  10   5   1      108.50       94.35      1.31 o 
  11   5   1        5.94        6.51      0.66 o 
  12   5   1      237.17      246.05      2.61 o 
  13   5   1       24.16       29.23      0.83 o 
  14   5   1      132.85      142.65      2.21 o 
 -14   6   1       38.02       32.58      0.97 o 
 -13   6   1      196.31      206.45      2.58 o 
 -12   6   1       38.56       40.49      1.09 o 
 -11   6   1      130.62      119.58      2.12 o 
 -10   6   1      390.92      380.38      3.47 o 
  -9   6   1      189.34      172.63      1.74 o 
  -8   6   1      563.63      556.60      3.63 o 
  -7   6   1      160.26      145.45      1.16 o 
  -6   6   1     2786.64     3036.55     17.71 o 
  -5   6   1     1937.15     2113.87     12.06 o 
  -4   6   1      640.73      624.41      4.11 o 
  -3   6   1     1556.58     1610.26     13.25 o 
  -2   6   1        0.02        0.74      0.20 o 
  -1   6   1     2315.05     2439.74     18.97 o 
   0   6   1      311.28      371.37      2.41 o 
   1   6   1      388.76      366.34      2.01 o 
   2   6   1      145.96      150.51      0.83 o 
   3   6   1      504.08      496.49      3.49 o 
   4   6   1        7.47       10.05      0.29 o 
   5   6   1      172.88      139.14      0.84 o 
   6   6   1      701.38      645.61      3.82 o 
   7   6   1       73.64       57.65      0.58 o 
   8   6   1        0.96        1.19      0.55 o 
   9   6   1      303.27      295.35      2.36 o 
  10   6   1      586.61      554.61      4.59 o 
  11   6   1      479.80      432.21      4.03 o 
  12   6   1       15.17       12.85      0.87 o 
  13   6   1        2.97        1.67      0.53 o 
  14   6   1       24.24       27.66      1.78 o 
 -14   7   1       12.43       10.21      0.94 o 
 -13   7   1       55.41       49.51      1.22 o 
 -12   7   1       34.85       33.43      0.91 o 
 -11   7   1       38.55       31.43      0.85 o 
 -10   7   1      347.87      339.19      3.32 o 
  -9   7   1      323.79      314.54      2.67 o 
  -8   7   1      797.17      780.16      5.98 o 
  -7   7   1      158.10      155.13      1.44 o 
  -6   7   1      914.98      915.70      5.52 o 
  -5   7   1      442.50      479.02      2.81 o 
  -4   7   1       22.01       21.68      0.34 o 
  -3   7   1       20.93       15.54      0.33 o 
  -2   7   1      923.99     1122.16      8.11 o 
  -1   7   1      598.20      711.05      4.44 o 
   0   7   1     3036.49     3317.65     24.62 o 
   1   7   1      636.76      643.72      3.50 o 
   2   7   1        0.27        0.31      0.09 o 
   3   7   1      115.95       89.18      0.85 o 
   4   7   1       12.73        7.73      0.28 o 
   5   7   1      161.63      179.34      1.38 o 
   6   7   1       51.88       50.53      0.53 o 
   7   7   1      100.06      109.15      1.23 o 
   8   7   1        0.34        0.74      0.41 o 
   9   7   1     1189.45     1197.66      9.29 o 
  10   7   1       51.60       44.18      1.31 o 
  11   7   1        3.30        3.36      0.60 o 
  12   7   1       90.01       94.49      1.49 o 
  13   7   1       37.37       29.19      0.85 o 
  14   7   1       36.05       41.95      1.96 o 
 -14   8   1       14.98        9.27      1.31 o 
 -13   8   1        5.17        2.33      0.44 o 
 -12   8   1      123.31      118.66      1.70 o 
 -11   8   1       15.81       16.80      0.98 o 
 -10   8   1        0.01        0.00      0.44 o 
  -9   8   1      290.47      266.11      2.96 o 
  -8   8   1        9.89       10.01      0.67 o 
  -7   8   1       21.71       22.25      0.68 o 
  -6   8   1       10.44       12.18      0.46 o 
  -5   8   1      193.61      188.17      1.72 o 
  -4   8   1      482.30      562.29      5.37 o 
  -3   8   1      115.48      111.81      1.16 o 
  -2   8   1     1063.03     1082.49      6.91 o 
  -1   8   1      502.01      573.42      3.02 o 
   0   8   1     1026.38     1107.95      5.01 o 
   1   8   1       16.55       22.25      0.42 o 
   2   8   1     3698.52     3929.40     24.64 o 
   3   8   1     2126.98     2186.20     15.10 o 
   4   8   1      245.32      260.46      2.24 o 
   5   8   1     1254.09     1243.54      7.62 o 
   6   8   1       33.86       26.08      0.62 o 
   7   8   1      873.18      833.42      8.14 o 
   8   8   1      351.19      335.38      3.83 o 
   9   8   1      748.19      732.49      5.89 o 
  10   8   1        0.08        1.61      0.71 o 
  11   8   1       16.90       16.60      0.85 o 
  12   8   1      124.45      124.94      1.59 o 
  13   8   1        1.77        1.55      0.45 o 
 -13   9   1       32.70       30.82      1.04 o 
 -12   9   1      155.53      129.63      2.16 o 
 -11   9   1      147.44      152.48      2.17 o 
 -10   9   1      169.73      152.03      2.92 o 
  -9   9   1       57.39       54.98      1.21 o 
  -8   9   1      468.49      458.98      3.97 o 
  -7   9   1      345.52      355.57      3.17 o 
  -6   9   1      491.22      465.04      5.72 o 
  -5   9   1       17.98       16.45      0.81 o 
  -4   9   1       77.94       82.44      0.97 o 
  -3   9   1      816.56      880.17      9.52 o 
  -2   9   1        8.70       10.26      0.39 o 
  -1   9   1       33.67       32.60      0.50 o 
   0   9   1      549.27      599.98      2.96 o 
   1   9   1     2897.05     3121.90     18.38 o 
   2   9   1      154.31      127.71      1.07 o 
   3   9   1        2.59        3.02      0.31 o 
   4   9   1      275.08      230.08      1.49 o 
   5   9   1      661.19      630.30      6.98 o 
   6   9   1       54.98       51.53      1.01 o 
   7   9   1        8.11        7.48      0.60 o 
   8   9   1       18.21       16.12      0.85 o 
   9   9   1      181.16      181.16      1.93 o 
  10   9   1       65.28       48.82      1.31 o 
  11   9   1      119.37      122.06      1.73 o 
  12   9   1       28.11       25.78      0.77 o 
  13   9   1      245.59      233.82      7.02 o 
 -13  10   1      450.66      494.08      8.64 o 
 -12  10   1       14.22       14.87      1.34 o 
 -11  10   1        0.00        1.47      0.70 o 
 -10  10   1      246.47      248.86      5.00 o 
  -9  10   1        2.34        1.86      0.54 o 
  -8  10   1       42.37       46.03      1.43 o 
  -7  10   1      398.67      388.31      5.31 o 
  -6  10   1      692.23      665.44      5.71 o 
  -5  10   1     1628.98     1575.99     23.66 o 
  -4  10   1      436.45      421.29      5.04 o 
  -3  10   1        3.40        2.86      0.40 o 
  -2  10   1        3.75        4.32      0.42 o 
  -1  10   1      250.30      283.14      1.60 o 
   0  10   1      997.22      974.74      5.41 o 
   1  10   1     2474.17     2467.25     14.49 o 
   2  10   1      177.81      195.52      1.32 o 
   3  10   1       21.24       25.11      0.53 o 
   4  10   1      543.90      526.05      3.96 o 
   5  10   1      992.84      940.81     12.07 o 
   6  10   1      647.30      614.50      8.03 o 
   7  10   1        7.98        8.15      0.75 o 
   8  10   1       13.86       15.97      1.03 o 
   9  10   1       50.25       48.16      1.23 o 
  10  10   1      184.11      200.42      3.30 o 
  11  10   1      128.75      100.49      1.98 o 
  12  10   1        5.30        1.81      0.64 o 
  13  10   1       11.19       12.79      3.04 o 
 -12  11   1       23.71       19.28      1.99 o 
 -11  11   1        0.90        0.18      0.64 o 
 -10  11   1      103.36      108.06      2.66 o 
  -9  11   1      207.34      202.50      4.66 o 
  -8  11   1        0.00       -0.08      0.50 o 
  -7  11   1      467.41      439.92      4.91 o 
  -6  11   1     1323.53     1292.71     15.59 o 
  -5  11   1      438.50      413.45      6.29 o 
  -4  11   1       18.11       16.49      0.70 o 
  -3  11   1       32.49       27.86      0.71 o 
  -2  11   1        0.01        0.46      0.38 o 
  -1  11   1       40.35       48.48      0.91 o 
   0  11   1       24.45       33.40      0.67 o 
   1  11   1       13.89       12.24      0.55 o 
   2  11   1       83.20       89.46      0.93 o 
   3  11   1      103.54      103.00      1.14 o 
   4  11   1      567.78      537.17      7.22 o 
   5  11   1      550.04      532.21      6.14 o 
   6  11   1      756.31      741.00      6.74 o 
   7  11   1      171.88      163.14      2.16 o 
   8  11   1      219.33      216.88      2.80 o 
   9  11   1      101.26      101.81      1.75 o 
  10  11   1       42.95       48.51      1.24 o 
  11  11   1        1.75        1.07      0.66 o 
  12  11   1       85.57       87.07      2.28 o 
 -12  12   1        6.89        7.13      1.19 o 
 -11  12   1        8.93        7.69      0.79 o 
 -10  12   1       36.01       31.92      1.54 o 
  -9  12   1       31.72       26.20      1.00 o 
  -8  12   1      354.21      342.04      3.45 o 
  -7  12   1       35.82       34.98      1.18 o 
  -6  12   1        3.98        2.87      0.71 o 
  -5  12   1        1.18        1.83      0.68 o 
  -4  12   1      206.85      211.41      2.16 o 
  -3  12   1       81.23       84.37      1.44 o 
  -2  12   1       88.05       86.89      1.43 o 
  -1  12   1       13.18       14.49      0.78 o 
   0  12   1       33.99       31.94      0.97 o 
   1  12   1      116.18      132.74      1.40 o 
   2  12   1       44.84       45.86      0.94 o 
   3  12   1      476.34      470.07      3.98 o 
   4  12   1     1610.00     1609.69     13.40 o 
   5  12   1      328.08      321.80      4.11 o 
   6  12   1      143.85      139.04      1.89 o 
   7  12   1      109.48      102.07      2.28 o 
   8  12   1      330.98      333.50      3.69 o 
   9  12   1      312.93      314.86      3.39 o 
  10  12   1       26.87       25.84      1.00 o 
  11  12   1       24.80       30.69      1.18 o 
  12  12   1        5.58        4.49      0.82 o 
 -11  13   1        3.00        1.16      0.63 o 
 -10  13   1      172.42      177.17      3.01 o 
  -9  13   1      143.00      140.97      2.95 o 
  -8  13   1        0.39        0.76      0.53 o 
  -7  13   1      271.13      277.68      4.00 o 
  -6  13   1      167.19      166.48      2.23 o 
  -5  13   1       31.28       29.74      1.01 o 
  -4  13   1        0.13        0.67      0.55 o 
  -3  13   1        0.27        0.12      0.52 o 
  -2  13   1       29.53       26.26      0.97 o 
  -1  13   1       53.41       46.23      1.24 o 
   0  13   1       11.41       12.73      0.90 o 
   1  13   1       21.05       21.22      0.98 o 
   2  13   1      124.39      114.70      1.76 o 
   3  13   1      533.82      521.69      5.78 o 
   4  13   1      508.07      486.02      4.68 o 
   5  13   1      168.20      167.60      1.93 o 
   6  13   1        8.40       10.45      0.80 o 
   7  13   1       81.20       81.00      1.73 o 
   8  13   1       12.17       15.49      0.96 o 
   9  13   1       32.25       26.59      0.93 o 
  10  13   1      128.18      148.52      2.17 o 
  11  13   1        7.06        6.66      0.99 o 
 -10  14   1        7.45        3.64      0.52 o 
  -9  14   1       41.79       34.13      0.95 o 
  -8  14   1       39.93       43.11      0.99 o 
  -7  14   1        3.19        5.44      0.66 o 
  -6  14   1      267.08      280.12      3.63 o 
  -5  14   1      161.96      167.87      2.26 o 
  -4  14   1       32.24       30.06      1.19 o 
  -3  14   1       40.73       44.50      1.18 o 
  -2  14   1        0.16       -0.07      0.47 o 
  -1  14   1       84.20       69.88      1.48 o 
   0  14   1       28.71       40.77      1.22 o 
   1  14   1       66.63       61.03      1.56 o 
   2  14   1      244.80      231.80      2.85 o 
   3  14   1      397.67      383.95      4.50 o 
   4  14   1        0.04        0.81      0.51 o 
   5  14   1      128.63      124.73      1.82 o 
   6  14   1       34.44       38.17      1.11 o 
   7  14   1        0.76        1.22      0.56 o 
   8  14   1       48.41       48.93      1.25 o 
   9  14   1      373.09      383.07      3.54 o 
  10  14   1       19.02       30.04      0.84 o 
 -10  15   1        3.30        2.96      0.95 o 
  -9  15   1        6.42        4.18      0.52 o 
  -8  15   1       11.62        8.53      0.62 o 
  -7  15   1        8.07        7.71      0.74 o 
  -6  15   1      173.30      167.16      2.47 o 
  -5  15   1        0.92        0.54      0.62 o 
  -4  15   1      186.99      187.17      2.63 o 
  -3  15   1        0.29        0.29      0.52 o 
  -2  15   1       12.84        7.95      0.81 o 
  -1  15   1        1.49       -0.27      0.51 o 
   0  15   1       34.58       28.25      1.39 o 
   1  15   1       77.29       70.22      1.72 o 
   2  15   1       33.28       32.24      1.17 o 
   3  15   1       73.50       81.71      1.56 o 
   4  15   1        0.00        0.56      0.57 o 
   5  15   1       48.27       52.07      1.34 o 
   6  15   1       72.24       70.51      1.23 o 
   7  15   1      146.92      139.84      2.46 o 
   8  15   1       14.76       11.80      0.74 o 
   9  15   1      230.63      280.44      2.87 o 
  -9  16   1       16.95       19.13      2.66 o 
  -8  16   1       49.56       49.79      1.31 o 
  -7  16   1       31.16       32.56      0.93 o 
  -6  16   1       60.45       64.84      1.24 o 
  -5  16   1       55.40       57.19      1.22 o 
  -4  16   1       16.30       18.01      0.98 o 
  -3  16   1       30.66       32.78      0.92 o 
  -2  16   1      163.58      160.92      2.38 o 
  -1  16   1       31.14       26.53      1.57 o 
   0  16   1        4.08        4.02      0.86 o 
   1  16   1       51.47       51.86      1.70 o 
   2  16   1        2.91        5.00      0.95 o 
   3  16   1        2.57        3.47      0.70 o 
   4  16   1       16.28       13.91      0.82 o 
   5  16   1       40.59       44.41      1.29 o 
   6  16   1        1.17        0.43      0.44 o 
   7  16   1       18.04       19.00      0.71 o 
   8  16   1        0.04       -0.11      0.34 o 
  -7  17   1        0.27       -0.04      0.33 o 
  -6  17   1      226.71      266.33      2.83 o 
  -5  17   1        3.00        3.51      0.75 o 
  -4  17   1       21.84       21.88      0.86 o 
  -3  17   1       10.85       13.75      1.04 o 
  -2  17   1       34.14       33.43      1.19 o 
  -1  17   1       38.89       33.12      1.22 o 
   0  17   1        2.27        2.43      0.84 o 
   1  17   1        1.87        3.79      0.90 o 
   2  17   1        0.20       -0.10      0.57 o 
   3  17   1       96.24       90.58      1.62 o 
   4  17   1        3.20        4.18      0.63 o 
   5  17   1       39.12       37.87      1.13 o 
   6  17   1       21.52       20.16      1.38 o 
   7  17   1        8.07        9.21      1.48 o 
  -6  18   1       11.11       17.96      3.89 o 
  -5  18   1       49.87       61.67      2.20 o 
  -4  18   1       10.08        8.90      1.32 o 
  -3  18   1        5.98        5.40      0.91 o 
  -2  18   1       18.88       21.97      0.94 o 
  -1  18   1       39.45       40.50      1.20 o 
   0  18   1      119.15      116.63      2.12 o 
   1  18   1       45.12       46.05      1.33 o 
   2  18   1        0.88        1.11      0.63 o 
   3  18   1       82.91       73.36      1.49 o 
   4  18   1       18.11       14.43      0.90 o 
   5  18   1       51.20       55.85      1.33 o 
   6  18   1      216.92      262.56      3.59 o 
  -4  19   1        0.48        0.17      0.50 o 
  -3  19   1        3.20        2.85      0.68 o 
  -2  19   1       71.44       78.50      1.66 o 
  -1  19   1       24.63       25.59      1.01 o 
   0  19   1        6.31        5.57      0.85 o 
   1  19   1        3.82        1.74      0.74 o 
   2  19   1       75.80       75.28      1.55 o 
   3  19   1        7.38        3.21      0.75 o 
   4  19   1        5.70        3.91      0.85 o 
 -15   0   2       16.48        9.32      7.75 o 
 -14   0   2      245.97      254.01      5.28 o 
 -13   0   2     1187.83     1140.78     18.34 o 
 -12   0   2       44.21       50.32      2.12 o 
 -11   0   2      115.70      115.69      2.31 o 
 -10   0   2      468.18      449.22      6.67 o 
  -9   0   2      443.19      456.11      4.14 o 
  -8   0   2      125.95      125.43      1.05 o 
  -7   0   2      497.13      511.14      3.34 o 
  -6   0   2       33.86       43.26      0.64 o 
  -5   0   2        8.51       11.36      0.48 o 
  -4   0   2    14156.27    13694.67    134.76 o 
  -3   0   2     2379.15     2277.80     17.23 o 
  -2   0   2    11479.49    10840.54    197.90 o 
  -1   0   2     1884.64     1666.05     18.64 o 
   0   0   2        0.35        1.32      0.30 o 
   1   0   2     1192.20     1170.25     18.75 o 
   2   0   2      659.00      571.90      7.33 o 
   3   0   2     3017.30     2837.79     21.48 o 
   4   0   2        2.77        2.75      0.30 o 
   5   0   2      593.18      574.41      3.70 o 
   6   0   2      700.60      592.40      3.51 o 
   7   0   2      156.14      117.30      0.87 o 
   8   0   2        0.64        1.17      0.66 o 
   9   0   2      262.50      242.19      2.60 o 
  10   0   2        1.19        1.12      0.95 o 
  11   0   2     2256.01     2359.40     31.91 o 
  12   0   2      319.16      345.99      5.98 o 
  13   0   2        0.00        0.81      1.11 o 
  14   0   2        3.04        0.95      0.96 o 
 -15   1   2        0.39        0.16      0.63 o 
 -14   1   2       10.52       11.44      1.40 o 
 -13   1   2       23.07       23.15      1.00 o 
 -12   1   2      812.57      782.62     13.75 o 
 -11   1   2      499.30      547.38      5.27 o 
 -10   1   2      696.26      699.39      5.84 o 
  -9   1   2      190.59      192.23      1.55 o 
  -8   1   2      198.76      196.45      1.06 o 
  -7   1   2     1052.99     1167.17      5.10 o 
  -6   1   2     8172.15     8358.76     52.66 o 
  -5   1   2       38.07       52.24      0.42 o 
  -4   1   2      484.17      447.64      1.77 o 
  -3   1   2      317.05      300.64      1.99 o 
  -2   1   2     3172.06     2914.08     20.95 o 
  -1   1   2    94071.72   102560.07   2440.09 o 
   0   1   2        4.07       12.38      0.30 o 
   1   1   2     1535.96     1416.15     12.40 o 
   2   1   2       22.89       21.98      0.39 o 
   3   1   2      989.41      958.19      4.81 o 
   4   1   2       16.34       19.05      0.30 o 
   5   1   2       41.52       39.43      0.40 o 
   6   1   2       51.14       37.44      0.34 o 
   7   1   2       24.50       23.88      0.41 o 
   8   1   2        1.02        2.39      0.27 o 
   9   1   2        8.84        8.99      0.69 o 
  10   1   2     1874.72     1870.40     15.96 o 
  11   1   2     1431.46     1477.84     13.33 o 
  12   1   2      102.28      113.20      2.15 o 
  13   1   2        2.36        2.06      0.68 o 
  14   1   2        0.36        0.63      0.48 o 
 -15   2   2        0.29        0.08      0.72 o 
 -14   2   2      134.19      130.10      2.17 o 
 -13   2   2      114.62      107.28      1.92 o 
 -12   2   2       24.77       23.66      1.20 o 
 -11   2   2       12.39       12.00      0.76 o 
 -10   2   2        2.95        3.88      0.62 o 
  -9   2   2      689.73      714.64      4.37 o 
  -8   2   2     1963.76     1966.01     10.13 o 
  -7   2   2        4.96        6.77      0.29 o 
  -6   2   2       49.05       44.90      0.45 o 
  -5   2   2        2.10        1.59      0.20 o 
  -4   2   2      706.79      655.15      3.99 o 
  -3   2   2      730.11      704.59      4.25 o 
  -2   2   2     4529.02     4319.09     24.91 o 
  -1   2   2      343.55      294.95      1.71 o 
   0   2   2     1338.36     1254.05      8.26 o 
   1   2   2      980.65      944.00      7.70 o 
   2   2   2        1.44        8.36      0.50 o 
   3   2   2      272.05      266.63      1.67 o 
   4   2   2       70.52       70.27      0.43 o 
   5   2   2        0.08        1.09      0.21 o 
   6   2   2       72.30       68.09      0.56 o 
   7   2   2      218.43      188.10      1.01 o 
   8   2   2       10.86       11.50      0.55 o 
   9   2   2       22.97       23.35      0.89 o 
  10   2   2      397.09      386.30      3.70 o 
  11   2   2        7.97        7.24      0.87 o 
  12   2   2      123.72      123.53      1.81 o 
  13   2   2        1.20        2.16      0.71 o 
  14   2   2        4.39        2.81      0.55 o 
 -15   3   2       79.25       83.36      2.03 o 
 -14   3   2       17.05       15.98      1.00 o 
 -13   3   2       21.08       21.56      0.96 o 
 -12   3   2       12.76       14.65      1.28 o 
 -11   3   2       22.30       24.57      0.91 o 
 -10   3   2       40.63       37.09      0.92 o 
  -9   3   2       46.35       47.64      0.83 o 
  -8   3   2      502.34      515.87      2.54 o 
  -7   3   2      775.22      837.36      4.04 o 
  -6   3   2     2766.56     2917.70     14.80 o 
  -5   3   2      770.43      795.01      4.32 o 
  -4   3   2     1280.50     1253.15      7.99 o 
  -3   3   2       17.34       16.94      0.28 o 
  -2   3   2     1690.70     1698.70     12.25 o 
  -1   3   2     1673.47     1758.65      9.47 o 
   0   3   2     2824.18     2761.92     15.12 o 
   1   3   2      571.35      567.98      3.74 o 
   2   3   2       28.10       27.42      0.34 o 
   3   3   2     2027.50     2034.57     13.41 o 
   4   3   2     1880.89     2007.14     10.91 o 
   5   3   2     2553.37     2850.55     13.47 o 
   6   3   2        2.19        0.56      0.19 o 
   7   3   2       82.21       79.54      0.62 o 
   8   3   2       10.60       10.86      0.47 o 
   9   3   2      188.36      171.65      1.93 o 
  10   3   2      122.42      115.01      1.67 o 
  11   3   2       35.14       34.86      1.05 o 
  12   3   2       12.25       12.00      0.92 o 
  13   3   2        0.02        0.52      0.59 o 
  14   3   2        6.48        6.08      0.58 o 
 -15   4   2        2.68        1.96      0.88 o 
 -14   4   2       10.25       11.59      1.05 o 
 -13   4   2       46.65       45.47      1.54 o 
 -12   4   2        4.82        5.37      0.66 o 
 -11   4   2       12.75       13.44      0.74 o 
 -10   4   2       38.72       34.30      0.91 o 
  -9   4   2      140.60      136.72      1.47 o 
  -8   4   2      103.01      103.97      0.94 o 
  -7   4   2       58.52       61.43      0.73 o 
  -6   4   2      232.90      226.91      1.12 o 
  -5   4   2      351.71      384.95      1.96 o 
  -4   4   2       21.23       24.86      0.28 o 
  -3   4   2      716.57      698.71      4.76 o 
  -2   4   2       50.47       45.98      0.51 o 
  -1   4   2       23.08       20.96      0.23 o 
   0   4   2      170.48      170.80      1.10 o 
   1   4   2     1921.13     1981.68     13.05 o 
   2   4   2     4720.11     4803.83     28.61 o 
   3   4   2      882.39      871.56      5.10 o 
   4   4   2      355.19      376.61      2.16 o 
   5   4   2      759.38      807.59      3.35 o 
   6   4   2      499.88      467.05      2.27 o 
   7   4   2     1820.42     1873.49      9.36 o 
   8   4   2       67.06       77.12      1.00 o 
   9   4   2       66.31       64.79      0.98 o 
  10   4   2      140.97      143.40      1.96 o 
  11   4   2      126.74      124.79      1.73 o 
  12   4   2       34.57       35.08      1.00 o 
  13   4   2      127.25      136.04      1.86 o 
  14   4   2        0.44        0.60      0.49 o 
 -14   5   2        0.23        0.64      0.46 o 
 -13   5   2      106.27      105.89      1.70 o 
 -12   5   2        6.89        9.49      0.70 o 
 -11   5   2      432.93      420.56      4.91 o 
 -10   5   2       73.42       62.45      1.13 o 
  -9   5   2      368.87      373.92      3.05 o 
  -8   5   2       18.30       16.43      0.47 o 
  -7   5   2      816.42      901.66      5.97 o 
  -6   5   2     2271.85     2302.61     16.40 o 
  -5   5   2      660.39      640.99      3.28 o 
  -4   5   2       22.71       18.01      0.37 o 
  -3   5   2       59.37       64.53      0.58 o 
  -2   5   2      863.47      855.40      5.78 o 
  -1   5   2        2.99        2.92      0.22 o 
   0   5   2     8351.83     8452.95     70.93 o 
   1   5   2     4236.29     4192.01     26.83 o 
   2   5   2      336.93      313.78      1.70 o 
   3   5   2       36.45       34.45      0.46 o 
   4   5   2     2979.75     3240.76     23.16 o 
   5   5   2     3767.78     4190.43     24.90 o 
   6   5   2        2.25        1.71      0.25 o 
   7   5   2      460.12      430.36      2.07 o 
   8   5   2        0.04        1.23      0.46 o 
   9   5   2      149.54      149.95      1.51 o 
  10   5   2       79.78       88.74      1.28 o 
  11   5   2       71.72       79.13      1.42 o 
  12   5   2       72.47       76.08      1.28 o 
  13   5   2       38.86       41.12      0.87 o 
  14   5   2       21.76       27.16      1.24 o 
 -14   6   2        0.14        0.16      0.44 o 
 -13   6   2       55.18       49.83      1.17 o 
 -12   6   2        8.45        9.60      0.77 o 
 -11   6   2        2.17        0.53      0.55 o 
 -10   6   2      145.78      144.89      1.90 o 
  -9   6   2      328.20      312.44      2.81 o 
  -8   6   2      278.99      256.66      2.53 o 
  -7   6   2        3.42        6.57      0.35 o 
  -6   6   2       31.65       31.01      0.45 o 
  -5   6   2      470.74      496.11      3.29 o 
  -4   6   2     1211.25     1220.91      8.89 o 
  -3   6   2      119.64       96.92      0.94 o 
  -2   6   2       25.31       30.96      0.31 o 
  -1   6   2     2012.96     2018.12     15.58 o 
   0   6   2      954.21      888.53      5.26 o 
   1   6   2      261.46      289.75      1.51 o 
   2   6   2     1926.67     1945.21     10.63 o 
   3   6   2       63.66       70.53      0.62 o 
   4   6   2      119.71      120.87      0.80 o 
   5   6   2        2.21        1.39      0.24 o 
   6   6   2        4.08        5.08      0.28 o 
   7   6   2      309.40      283.19      1.65 o 
   8   6   2       50.84       50.86      0.95 o 
   9   6   2       94.08       84.73      1.16 o 
  10   6   2      169.71      164.30      1.70 o 
  11   6   2     1005.66     1013.11      9.09 o 
  12   6   2      252.36      273.50      2.95 o 
  13   6   2       35.49       38.57      1.10 o 
  14   6   2        5.17        5.37      0.92 o 
 -14   7   2        0.00       -0.03      0.42 o 
 -13   7   2       16.29       15.99      0.96 o 
 -12   7   2      222.80      219.12      3.06 o 
 -11   7   2       92.93       82.66      1.51 o 
 -10   7   2      160.63      152.21      1.94 o 
  -9   7   2       67.46       69.50      1.14 o 
  -8   7   2      156.04      159.32      1.58 o 
  -7   7   2      160.24      160.35      1.18 o 
  -6   7   2      305.10      333.39      2.41 o 
  -5   7   2      693.74      724.77      5.59 o 
  -4   7   2       96.59       96.60      0.75 o 
  -3   7   2       26.29       24.22      0.44 o 
  -2   7   2     1059.29     1144.12      7.61 o 
  -1   7   2     9408.41     9933.34     84.12 o 
   0   7   2        1.57        4.49      0.28 o 
   1   7   2       56.46       47.75      0.38 o 
   2   7   2       53.08       54.54      0.42 o 
   3   7   2       31.56       40.13      0.39 o 
   4   7   2        8.97        9.63      0.36 o 
   5   7   2      437.25      443.19      2.59 o 
   6   7   2       35.18       30.76      0.52 o 
   7   7   2        5.72        5.85      0.48 o 
   8   7   2       24.94       26.14      0.95 o 
   9   7   2     1989.42     2010.92     17.44 o 
  10   7   2      716.81      649.65      6.12 o 
  11   7   2      534.00      535.09      5.42 o 
  12   7   2      106.96      108.48      1.78 o 
  13   7   2       60.25       69.11      1.39 o 
 -14   8   2      341.67      371.09      5.94 o 
 -13   8   2       75.50       73.65      1.38 o 
 -12   8   2      108.79      100.68      2.05 o 
 -11   8   2        2.67        2.02      0.61 o 
 -10   8   2       40.53       37.34      1.31 o 
  -9   8   2        4.04        3.09      0.63 o 
  -8   8   2       73.80       72.78      1.37 o 
  -7   8   2      154.06      156.04      1.59 o 
  -6   8   2        1.85        2.67      0.37 o 
  -5   8   2        3.04        4.24      0.35 o 
  -4   8   2     1259.16     1315.09     11.42 o 
  -3   8   2     2364.43     2474.45     20.72 o 
  -2   8   2      174.57      195.58      1.41 o 
  -1   8   2      199.54      180.91      1.30 o 
   0   8   2     1610.06     1741.96     11.20 o 
   1   8   2       60.97       65.15      0.51 o 
   2   8   2      392.24      401.97      2.21 o 
   3   8   2      454.40      464.96      3.13 o 
   4   8   2      149.48      167.26      1.12 o 
   5   8   2      135.43      149.89      1.11 o 
   6   8   2      126.50      106.00      1.00 o 
   7   8   2      239.37      193.82      2.27 o 
   8   8   2       33.30       35.01      0.98 o 
   9   8   2      448.44      417.38      3.64 o 
  10   8   2      169.63      184.02      2.15 o 
  11   8   2       22.35       21.00      0.97 o 
  12   8   2        9.64       14.26      0.81 o 
  13   8   2       58.08       58.23      1.50 o 
 -13   9   2        1.19        1.24      0.50 o 
 -12   9   2      104.91       90.56      3.83 o 
 -11   9   2      354.77      321.13      5.14 o 
 -10   9   2       12.01       12.58      1.11 o 
  -9   9   2       30.26       28.01      0.88 o 
  -8   9   2      199.63      190.96      2.41 o 
  -7   9   2      201.57      200.02      2.52 o 
  -6   9   2       15.00       13.72      0.50 o 
  -5   9   2       19.54       17.06      0.54 o 
  -4   9   2      347.82      353.70      2.70 o 
  -3   9   2        2.98        2.09      0.28 o 
  -2   9   2      399.18      396.05      3.21 o 
  -1   9   2     2752.21     3162.43     17.79 o 
   0   9   2     4748.57     5368.53     30.86 o 
   1   9   2     1402.93     1350.42      6.40 o 
   2   9   2     2161.98     2212.44     12.05 o 
   3   9   2       66.48       48.54      0.62 o 
   4   9   2      412.64      370.86      2.82 o 
   5   9   2       42.63       36.18      0.87 o 
   6   9   2      130.88      127.52      1.33 o 
   7   9   2      112.71      109.11      1.51 o 
   8   9   2       51.41       49.66      1.11 o 
   9   9   2      571.68      521.87      4.81 o 
  10   9   2      844.27      794.48      6.89 o 
  11   9   2       44.91       35.56      1.05 o 
  12   9   2        6.36        3.99      0.59 o 
  13   9   2       41.34       43.71      1.78 o 
 -13  10   2       32.70       35.05      1.42 o 
 -12  10   2        0.58        0.43      0.46 o 
 -11  10   2        0.36        1.38      0.63 o 
 -10  10   2        7.11        5.77      0.78 o 
  -9  10   2      130.09      129.73      2.20 o 
  -8  10   2       19.89       18.77      0.92 o 
  -7  10   2      246.33      220.23      2.51 o 
  -6  10   2        4.00        4.12      0.63 o 
  -5  10   2        3.16        4.52      0.66 o 
  -4  10   2      446.83      425.82      5.76 o 
  -3  10   2      525.86      547.80      6.90 o 
  -2  10   2      138.76      157.93      1.27 o 
  -1  10   2       25.42       29.62      0.54 o 
   0  10   2      264.84      260.31      1.97 o 
   1  10   2      624.87      679.30      3.94 o 
   2  10   2      209.25      224.05      1.57 o 
   3  10   2       44.59       36.59      0.63 o 
   4  10   2      239.23      225.64      1.89 o 
   5  10   2      295.13      272.82      3.08 o 
   6  10   2      710.85      658.60      5.14 o 
   7  10   2      214.25      204.80      2.68 o 
   8  10   2      419.84      413.69      4.92 o 
   9  10   2        1.22        2.82      0.95 o 
  10  10   2       89.22       82.56      1.68 o 
  11  10   2      238.91      243.43      3.45 o 
  12  10   2      366.80      377.04      5.20 o 
 -12  11   2       62.68       63.21      1.84 o 
 -11  11   2        4.19        4.37      0.80 o 
 -10  11   2        6.06        3.14      0.71 o 
  -9  11   2       12.83       13.88      1.12 o 
  -8  11   2      115.69      111.90      2.00 o 
  -7  11   2     1005.02      947.34     10.98 o 
  -6  11   2     1428.76     1342.22     16.84 o 
  -5  11   2       19.79       23.21      0.96 o 
  -4  11   2        0.16        0.58      0.53 o 
  -3  11   2        8.05        9.93      0.63 o 
  -2  11   2       48.95       57.58      0.88 o 
  -1  11   2      126.90      160.47      1.80 o 
   0  11   2       82.65       75.32      1.22 o 
   1  11   2      780.39      781.57      6.18 o 
   2  11   2       60.44       52.45      0.77 o 
   3  11   2      182.08      171.22      1.71 o 
   4  11   2     3842.00     3788.46     45.80 o 
   5  11   2     5152.17     5001.99     58.71 o 
   6  11   2        1.60        1.28      0.50 o 
   7  11   2      334.89      326.79      3.85 o 
   8  11   2        0.96        1.08      0.59 o 
   9  11   2      147.12      144.17      2.64 o 
  10  11   2        1.96        0.84      0.62 o 
  11  11   2       66.52       66.70      1.53 o 
  12  11   2       38.87       41.91      1.26 o 
 -12  12   2        0.34        0.66      0.86 o 
 -11  12   2       13.10       11.85      1.00 o 
 -10  12   2        0.01        0.15      0.53 o 
  -9  12   2       60.09       53.59      1.59 o 
  -8  12   2       17.27       14.15      1.05 o 
  -7  12   2       86.67       80.82      1.63 o 
  -6  12   2      129.85      128.12      1.84 o 
  -5  12   2      332.36      305.62      3.34 o 
  -4  12   2      250.64      235.53      4.07 o 
  -3  12   2      399.17      388.99      5.35 o 
  -2  12   2        1.37        3.25      0.81 o 
  -1  12   2       48.88       48.96      1.10 o 
   0  12   2      217.43      227.13      2.34 o 
   1  12   2        3.14        4.30      0.70 o 
   2  12   2      416.47      441.37      3.97 o 
   3  12   2      104.61       98.31      1.30 o 
   4  12   2      845.52      814.46      7.34 o 
   5  12   2      504.72      480.99      4.67 o 
   6  12   2        3.97        3.80      0.62 o 
   7  12   2     1385.57     1363.49     17.42 o 
   8  12   2      241.01      236.96      2.78 o 
   9  12   2       33.32       34.72      1.34 o 
  10  12   2       18.44       19.21      0.93 o 
  11  12   2       10.49       10.11      1.05 o 
 -11  13   2        1.99        1.46      0.53 o 
 -10  13   2      201.82      204.99      6.25 o 
  -9  13   2        0.02        0.38      0.59 o 
  -8  13   2        0.10        0.48      0.56 o 
  -7  13   2      182.78      192.74      3.01 o 
  -6  13   2      663.08      641.48      7.26 o 
  -5  13   2      436.11      405.58      4.46 o 
  -4  13   2       73.56       73.81      1.41 o 
  -3  13   2      218.56      234.92      2.51 o 
  -2  13   2       37.32       40.60      1.07 o 
  -1  13   2        6.95        8.27      0.88 o 
   0  13   2      173.98      183.64      2.18 o 
   1  13   2       80.45       79.25      1.52 o 
   2  13   2      146.89      135.48      1.97 o 
   3  13   2      526.34      481.95      4.49 o 
   4  13   2     1008.51      992.40      8.19 o 
   5  13   2      464.94      455.89      5.28 o 
   6  13   2        9.78        9.69      0.78 o 
   7  13   2        0.32        1.10      0.68 o 
   8  13   2        0.85        0.46      0.57 o 
   9  13   2       75.27       74.97      1.74 o 
  10  13   2        9.47        8.46      0.84 o 
  11  13   2       56.12       74.85      1.68 o 
 -10  14   2       27.68       28.94      1.90 o 
  -9  14   2       50.73       50.27      1.52 o 
  -8  14   2      116.15      114.22      1.77 o 
  -7  14   2        1.44        2.39      0.58 o 
  -6  14   2        1.08        1.35      0.55 o 
  -5  14   2       15.99       22.34      1.08 o 
  -4  14   2       21.50       13.78      0.93 o 
  -3  14   2       35.74       35.96      1.02 o 
  -2  14   2       20.96       29.46      1.21 o 
  -1  14   2       13.21       16.96      0.95 o 
   0  14   2      207.53      186.15      4.09 o 
   1  14   2      815.17      829.11      7.43 o 
   2  14   2     1117.62     1101.46     11.64 o 
   3  14   2       49.59       49.98      1.43 o 
   4  14   2      134.70      139.00      1.81 o 
   5  14   2       35.18       30.79      0.91 o 
   6  14   2      236.40      229.14      2.65 o 
   7  14   2        1.19        2.61      0.61 o 
   8  14   2        2.96        2.30      0.57 o 
   9  14   2       52.86       51.99      1.19 o 
  10  14   2        0.20        0.36      0.45 o 
  -9  15   2       44.95       50.18      2.39 o 
  -8  15   2       33.92       34.31      1.20 o 
  -7  15   2       41.50       38.95      0.99 o 
  -6  15   2      185.38      172.58      2.29 o 
  -5  15   2        0.92        1.43      0.63 o 
  -4  15   2       20.95       22.52      1.20 o 
  -3  15   2       75.99       72.46      1.46 o 
  -2  15   2       69.03       66.25      1.38 o 
  -1  15   2     1216.81     1140.37     15.14 o 
   0  15   2      162.24      146.62      2.23 o 
   1  15   2        0.58        0.52      0.67 o 
   2  15   2      440.17      421.37      5.43 o 
   3  15   2       95.82       90.86      1.76 o 
   4  15   2       85.65       87.83      1.56 o 
   5  15   2      160.34      149.21      1.97 o 
   6  15   2       14.59       17.03      1.06 o 
   7  15   2      291.13      291.57      3.13 o 
   8  15   2       18.44       18.58      0.71 o 
   9  15   2        8.47        6.28      1.07 o 
  -8  16   2        6.78        3.39      0.54 o 
  -7  16   2        6.96        7.89      0.67 o 
  -6  16   2       11.22        9.56      1.10 o 
  -5  16   2       40.53       40.61      1.32 o 
  -4  16   2       19.25       19.35      0.97 o 
  -3  16   2       11.01       16.48      1.08 o 
  -2  16   2      300.40      309.30      3.42 o 
  -1  16   2        6.35        6.80      0.78 o 
   0  16   2      228.31      211.15      3.10 o 
   1  16   2       89.64       88.92      1.79 o 
   2  16   2      188.99      184.89      2.39 o 
   3  16   2       51.02       53.32      1.35 o 
   4  16   2      163.26      151.90      1.99 o 
   5  16   2       36.84       32.58      1.22 o 
   6  16   2      144.54      152.64      3.69 o 
   7  16   2        4.85        4.56      0.59 o 
   8  16   2       38.44       39.84      1.40 o 
  -7  17   2       27.65       26.63      0.89 o 
  -6  17   2      197.39      197.01      2.15 o 
  -5  17   2      202.68      215.33      2.95 o 
  -4  17   2       17.89       18.35      0.89 o 
  -3  17   2        0.19        0.97      0.61 o 
  -2  17   2        1.21        0.99      0.54 o 
  -1  17   2        0.82        3.27      0.86 o 
   0  17   2       34.16       46.06      1.48 o 
   1  17   2      121.46      108.86      1.98 o 
   2  17   2       78.80       81.95      1.81 o 
   3  17   2        8.37        4.95      0.70 o 
   4  17   2      233.86      226.33      2.44 o 
   5  17   2        2.19        1.49      0.55 o 
   6  17   2       32.45       32.47      1.31 o 
   7  17   2       40.77       45.71      1.39 o 
  -6  18   2      172.77      198.92      3.13 o 
  -5  18   2        7.87        8.76      0.56 o 
  -4  18   2       44.39       44.76      1.02 o 
  -3  18   2       83.26       80.12      2.05 o 
  -2  18   2       30.35       34.64      1.25 o 
  -1  18   2       44.89       46.75      1.41 o 
   0  18   2       33.20       36.07      1.13 o 
   1  18   2       27.36       26.08      1.10 o 
   2  18   2        0.48        0.79      0.63 o 
   3  18   2       44.35       51.00      1.08 o 
   4  18   2      209.93      222.41      3.07 o 
   5  18   2        1.66        1.58      0.64 o 
  -3  19   2        5.25        2.81      0.63 o 
  -2  19   2        0.27        0.71      0.59 o 
  -1  19   2      128.27      124.80      2.76 o 
   0  19   2        8.24        6.75      0.80 o 
   1  19   2        0.42       -0.01      0.50 o 
   2  19   2       17.29       21.93      1.01 o 
   3  19   2      194.50      214.84      2.94 o 
 -15   1   3        1.64        0.10      0.71 o 
 -14   1   3       18.30       20.30      1.20 o 
 -13   1   3        3.98       10.10      2.97 o 
 -12   1   3      441.11      451.86      7.00 o 
 -11   1   3        1.30        2.08      0.64 o 
 -10   1   3       21.41       24.19      0.83 o 
  -9   1   3        0.02        0.69      0.63 o 
  -8   1   3       20.69       20.97      0.40 o 
  -7   1   3        1.47        1.50      0.21 o 
  -6   1   3      121.96      120.46      0.79 o 
  -5   1   3       79.08       99.01      0.71 o 
  -4   1   3        0.10        1.09      0.19 o 
  -3   1   3      255.91      254.31      1.30 o 
  -2   1   3     1104.33     1113.91      4.80 o 
  -1   1   3    12061.99    12332.10    113.09 o 
   0   1   3     6814.60     6838.40     58.35 o 
   1   1   3     2906.36     2688.74     25.29 o 
   2   1   3       86.88       94.66      0.84 o 
   3   1   3       23.16       23.02      0.31 o 
   4   1   3     1041.32     1046.88      5.04 o 
   5   1   3      477.94      430.79      1.71 o 
   6   1   3        8.01        6.99      0.33 o 
   7   1   3       28.20       24.45      0.54 o 
   8   1   3       33.69       36.36      0.63 o 
   9   1   3       93.15       90.38      1.31 o 
  10   1   3      733.78      718.67      6.59 o 
  11   1   3      192.29      191.97      2.39 o 
  12   1   3        3.09        5.94      1.33 o 
  13   1   3       34.98       36.08      1.24 o 
  14   1   3       13.39       16.77      0.76 o 
 -15   2   3        1.41        2.16      0.73 o 
 -14   2   3        0.04        0.89      0.57 o 
 -13   2   3     1051.90     1017.18     15.39 o 
 -12   2   3      204.93      211.15      3.18 o 
 -11   2   3       48.94       52.56      1.11 o 
 -10   2   3        8.44       11.12      0.74 o 
  -9   2   3      253.16      252.05      2.43 o 
  -8   2   3      476.41      543.27      3.81 o 
  -7   2   3      369.80      327.32      1.77 o 
  -6   2   3        4.10        4.42      0.22 o 
  -5   2   3       68.39       69.63      0.48 o 
  -4   2   3      115.64      124.60      0.94 o 
  -3   2   3     4473.16     4597.92     31.59 o 
  -2   2   3    14063.64    14410.00     94.39 o 
  -1   2   3     5415.23     5637.54     37.49 o 
   0   2   3      137.66      117.54      0.76 o 
   1   2   3     1472.31     1472.39      9.85 o 
   2   2   3      901.04      914.84      7.21 o 
   3   2   3     1301.00     1337.90      7.57 o 
   4   2   3     2123.10     2201.36     12.57 o 
   5   2   3        4.63        3.16      0.17 o 
   6   2   3      100.30       94.56      0.72 o 
   7   2   3      557.93      590.42      2.67 o 
   8   2   3     1488.30     1313.24      8.48 o 
   9   2   3       84.79       85.20      2.53 o 
  10   2   3     1702.60     1746.69     15.21 o 
  11   2   3       74.77       69.69      1.60 o 
  12   2   3       75.22       75.89      1.57 o 
  13   2   3        7.38       11.88      0.84 o 
  14   2   3       64.14       76.08      1.31 o 
 -15   3   3       20.10        6.02      2.29 o 
 -14   3   3       11.62       14.93      1.08 o 
 -13   3   3        0.64        0.77      0.53 o 
 -12   3   3      240.74      247.70      2.72 o 
 -11   3   3        0.16        0.62      0.44 o 
 -10   3   3      143.05      158.24      1.86 o 
  -9   3   3      387.21      386.31      3.40 o 
  -8   3   3       74.95       69.92      1.02 o 
  -7   3   3       29.84       38.42      0.50 o 
  -6   3   3       48.91       55.52      0.45 o 
  -5   3   3     1701.51     1783.92     10.46 o 
  -4   3   3      181.11      200.08      1.08 o 
  -3   3   3      249.70      250.48      1.11 o 
  -2   3   3      299.42      324.53      1.47 o 
  -1   3   3     3277.42     3470.52     15.68 o 
   0   3   3     1192.79     1181.82      6.07 o 
   1   3   3      711.77      620.63      3.26 o 
   2   3   3       91.90       97.32      0.64 o 
   3   3   3      440.36      455.50      2.81 o 
   4   3   3      162.08      166.09      1.00 o 
   5   3   3        5.64        5.44      0.25 o 
   6   3   3     3087.31     3150.93     16.72 o 
   7   3   3       10.10       13.37      0.42 o 
   8   3   3        0.04        0.63      0.30 o 
   9   3   3       55.39       53.99      1.13 o 
  10   3   3     2758.51     2841.72     25.80 o 
  11   3   3     1156.22     1176.92      9.97 o 
  12   3   3       23.53       26.01      1.24 o 
  13   3   3       14.98       16.51      0.94 o 
  14   3   3      196.17      205.42      2.05 o 
 -15   4   3        2.01        0.99      0.97 o 
 -14   4   3       49.06       42.13      1.51 o 
 -13   4   3      165.32      152.29      2.11 o 
 -12   4   3      572.44      559.26      6.33 o 
 -11   4   3        4.14        4.99      0.63 o 
 -10   4   3       18.94       19.52      0.77 o 
  -9   4   3      260.55      257.46      2.48 o 
  -8   4   3       41.30       39.05      0.85 o 
  -7   4   3      200.39      167.17      1.29 o 
  -6   4   3       98.78       97.28      0.74 o 
  -5   4   3      113.85      109.24      0.67 o 
  -4   4   3      255.30      226.29      1.50 o 
  -3   4   3      278.11      295.61      1.92 o 
  -2   4   3      256.09      267.01      1.47 o 
  -1   4   3      491.25      531.04      2.97 o 
   0   4   3      210.61      218.17      1.11 o 
   1   4   3      795.65      746.75      4.44 o 
   2   4   3     1653.96     1642.71     12.41 o 
   3   4   3     1443.13     1559.77      9.94 o 
   4   4   3      113.12      117.63      0.69 o 
   5   4   3      145.24      145.18      0.75 o 
   6   4   3      512.90      511.39      2.60 o 
   7   4   3      981.41      920.43      4.93 o 
   8   4   3        1.10        1.32      0.37 o 
   9   4   3      269.79      265.12      2.28 o 
  10   4   3        6.82        7.24      0.73 o 
  11   4   3      262.96      272.46      2.89 o 
  12   4   3      227.27      229.67      2.27 o 
  13   4   3      154.79      165.91      2.05 o 
  14   4   3       80.69       81.82      1.70 o 
 -14   5   3        0.34       -0.01      0.33 o 
 -13   5   3       19.74       18.02      0.76 o 
 -12   5   3       77.06       80.13      1.45 o 
 -11   5   3       53.24       56.93      1.20 o 
 -10   5   3       59.84       65.07      1.25 o 
  -9   5   3      203.94      194.85      1.96 o 
  -8   5   3       82.15       86.56      1.18 o 
  -7   5   3     1033.96     1069.18      5.93 o 
  -6   5   3      755.76      764.49      3.45 o 
  -5   5   3     2220.68     2310.42     12.99 o 
  -4   5   3      195.65      209.20      1.59 o 
  -3   5   3        5.78        5.71      0.23 o 
  -2   5   3        2.59        3.05      0.18 o 
  -1   5   3     7525.69     7771.42     55.97 o 
   0   5   3       69.54       45.75      0.48 o 
   1   5   3        1.33        1.10      0.14 o 
   2   5   3     1021.67     1030.70      5.16 o 
   3   5   3        4.33        5.56      0.26 o 
   4   5   3       43.23       42.64      0.45 o 
   5   5   3      576.24      687.51      2.96 o 
   6   5   3       93.27       85.06      0.65 o 
   7   5   3      129.39      124.02      1.02 o 
   8   5   3        3.69        3.86      0.54 o 
   9   5   3       30.07       24.65      0.85 o 
  10   5   3       15.97       11.67      0.73 o 
  11   5   3      131.27      133.25      1.69 o 
  12   5   3      166.29      168.28      1.92 o 
  13   5   3        5.86        3.92      0.50 o 
  14   5   3       16.11       15.50      1.58 o 
 -14   6   3        6.80        3.40      0.47 o 
 -13   6   3       54.74       50.12      0.94 o 
 -12   6   3      320.20      312.76      3.03 o 
 -11   6   3       16.45       14.96      0.84 o 
 -10   6   3        2.03        1.14      0.56 o 
  -9   6   3        4.80        5.38      0.67 o 
  -8   6   3      291.36      314.56      4.13 o 
  -7   6   3      786.50      794.57      5.74 o 
  -6   6   3      443.18      455.47      2.28 o 
  -5   6   3      243.29      234.09      1.37 o 
  -4   6   3     1028.76     1107.15      7.79 o 
  -3   6   3      644.73      614.22      3.88 o 
  -2   6   3     1583.14     1663.63     12.24 o 
  -1   6   3     4645.60     4880.47     43.34 o 
   0   6   3      564.45      557.27      3.25 o 
   1   6   3      350.97      349.35      2.20 o 
   2   6   3     1187.33     1229.78      6.50 o 
   3   6   3       13.13        8.95      0.23 o 
   4   6   3      881.48      957.94      5.15 o 
   5   6   3       17.22       17.60      0.38 o 
   6   6   3      122.99      122.61      0.84 o 
   7   6   3      598.16      515.36      3.30 o 
   8   6   3      243.50      230.08      3.07 o 
   9   6   3       54.23       39.07      0.85 o 
  10   6   3       30.13       22.05      0.81 o 
  11   6   3      159.19      163.34      1.95 o 
  12   6   3      297.80      309.06      2.87 o 
  13   6   3      236.89      265.75      2.74 o 
 -14   7   3       26.34       23.26      1.07 o 
 -13   7   3       64.53       60.65      2.05 o 
 -12   7   3       75.23       75.71      1.51 o 
 -11   7   3       13.40       15.45      0.91 o 
 -10   7   3        7.61        8.95      0.89 o 
  -9   7   3       21.13       21.35      1.10 o 
  -8   7   3       35.78       38.21      1.23 o 
  -7   7   3      255.61      275.94      2.40 o 
  -6   7   3      367.41      378.28      2.31 o 
  -5   7   3       50.40       54.62      0.63 o 
  -4   7   3      372.10      421.79      2.75 o 
  -3   7   3        9.16        8.82      0.32 o 
  -2   7   3      445.36      469.54      4.00 o 
  -1   7   3      414.85      460.72      3.45 o 
   0   7   3      432.63      400.10      3.17 o 
   1   7   3      561.19      592.83      3.47 o 
   2   7   3      722.85      740.57      3.57 o 
   3   7   3      660.29      682.85      3.99 o 
   4   7   3     1547.03     1588.06      9.53 o 
   5   7   3       18.27       11.59      0.34 o 
   6   7   3      310.32      306.76      2.47 o 
   7   7   3        6.62        7.25      0.63 o 
   8   7   3      221.45      209.08      2.24 o 
   9   7   3       36.47       27.95      1.04 o 
  10   7   3       29.05       25.11      0.89 o 
  11   7   3      806.89      829.84      7.33 o 
  12   7   3       10.52       12.28      0.89 o 
  13   7   3        0.02        0.27      0.51 o 
 -13   8   3       12.68        9.35      1.03 o 
 -12   8   3        5.99        6.44      0.69 o 
 -11   8   3        6.49        8.20      0.75 o 
 -10   8   3        0.07        0.32      0.68 o 
  -9   8   3      124.83      114.83      1.88 o 
  -8   8   3      220.36      200.80      2.48 o 
  -7   8   3        1.30        3.07      0.72 o 
  -6   8   3       34.06       36.62      0.60 o 
  -5   8   3      106.27      105.40      0.94 o 
  -4   8   3      106.47      119.12      1.09 o 
  -3   8   3       68.87       40.72      0.48 o 
  -2   8   3      130.46       94.04      1.12 o 
  -1   8   3       87.71       85.81      0.81 o 
   0   8   3      149.30      175.34      1.36 o 
   1   8   3       38.16       37.71      0.53 o 
   2   8   3     1443.23     1475.40      8.81 o 
   3   8   3      879.71      911.97      5.77 o 
   4   8   3       69.82       66.87      0.71 o 
   5   8   3       36.90       31.52      0.56 o 
   6   8   3       27.24       29.13      0.68 o 
   7   8   3      395.67      398.20      3.54 o 
   8   8   3     2390.64     2370.22     24.07 o 
   9   8   3        5.34        5.12      0.75 o 
  10   8   3        2.23        3.61      0.63 o 
  11   8   3      113.67      119.71      1.67 o 
  12   8   3        0.02       -0.25      0.53 o 
  13   8   3       18.73       15.98      1.11 o 
 -13   9   3       13.29       12.50      1.00 o 
 -12   9   3        5.25        3.27      0.57 o 
 -11   9   3       36.56       35.11      1.20 o 
 -10   9   3       92.73       88.70      1.55 o 
  -9   9   3       94.51       88.74      1.60 o 
  -8   9   3        5.67        4.72      0.68 o 
  -7   9   3      131.46      126.12      1.51 o 
  -6   9   3      619.17      597.36      5.85 o 
  -5   9   3       12.11       14.01      0.52 o 
  -4   9   3      836.72      842.37      8.08 o 
  -3   9   3       58.05       53.81      0.56 o 
  -2   9   3      268.51      301.97      2.77 o 
  -1   9   3      997.20     1097.36      7.01 o 
   0   9   3      219.04      249.73      1.30 o 
   1   9   3      535.37      568.11      3.80 o 
   2   9   3      730.76      768.45      5.19 o 
   3   9   3     1088.35     1127.59      6.87 o 
   4   9   3      293.01      314.26      2.23 o 
   5   9   3       13.53       13.59      0.73 o 
   6   9   3      188.87      168.57      1.73 o 
   7   9   3      137.52      138.16      1.72 o 
   8   9   3        3.54        4.77      0.95 o 
   9   9   3      317.85      307.54      3.12 o 
  10   9   3        7.68       14.01      0.96 o 
  11   9   3       49.05       55.72      1.21 o 
  12   9   3        6.04        4.35      0.55 o 
 -13  10   3       23.50       23.62      1.14 o 
 -12  10   3       17.69       16.32      0.77 o 
 -11  10   3       13.50       15.05      0.95 o 
 -10  10   3        0.25        0.73      0.63 o 
  -9  10   3       22.88       29.34      2.60 o 
  -8  10   3       89.58       95.69      1.85 o 
  -7  10   3      325.01      333.78      4.41 o 
  -6  10   3        0.14        0.44      0.67 o 
  -5  10   3      351.76      347.06      5.19 o 
  -4  10   3      366.25      362.52      5.96 o 
  -3  10   3      499.19      490.75      5.70 o 
  -2  10   3     1221.46     1272.03     10.79 o 
  -1  10   3      125.46      150.75      1.21 o 
   0  10   3      390.43      392.45      2.42 o 
   1  10   3       34.19       30.79      0.51 o 
   2  10   3      260.60      231.47      1.62 o 
   3  10   3      663.64      616.19      5.04 o 
   4  10   3      167.51      152.34      1.44 o 
   5  10   3      695.06      680.16      6.39 o 
   6  10   3      311.45      297.24      3.06 o 
   7  10   3     1025.56      978.57     10.58 o 
   8  10   3        6.34        5.45      0.71 o 
   9  10   3      100.12      118.21      1.78 o 
  10  10   3        0.50        1.55      0.64 o 
  11  10   3        7.16        5.10      0.62 o 
  12  10   3        9.93       11.12      1.65 o 
 -12  11   3       26.55       27.13      1.70 o 
 -11  11   3       41.91       38.98      1.38 o 
 -10  11   3        1.18        2.68      0.85 o 
  -9  11   3        5.28        3.43      0.92 o 
  -8  11   3       87.96       90.78      1.81 o 
  -7  11   3      207.94      206.68      3.24 o 
  -6  11   3       48.16       58.47      1.41 o 
  -5  11   3       90.37       94.02      1.90 o 
  -4  11   3       10.18       11.55      0.83 o 
  -3  11   3       18.07       19.10      0.63 o 
  -2  11   3        0.06        1.71      0.61 o 
  -1  11   3        2.45        4.10      0.58 o 
   0  11   3        5.04        8.86      0.73 o 
   1  11   3        2.91        3.64      0.54 o 
   2  11   3       17.53       17.46      0.89 o 
   3  11   3      954.80      938.53      8.93 o 
   4  11   3      102.45       97.11      1.28 o 
   5  11   3     1359.69     1243.24     14.81 o 
   6  11   3      804.16      746.92      7.29 o 
   7  11   3       49.80       49.34      1.26 o 
   8  11   3       23.76       24.81      1.39 o 
   9  11   3        0.00       -0.14      0.61 o 
  10  11   3      101.51      100.60      1.92 o 
  11  11   3        3.40        3.48      0.59 o 
  12  11   3       16.80       18.51      3.44 o 
 -12  12   3        3.07        1.83      0.86 o 
 -11  12   3       34.19       28.62      1.97 o 
 -10  12   3        1.22        2.67      0.93 o 
  -9  12   3        0.48        0.04      0.73 o 
  -8  12   3        9.32        4.23      0.91 o 
  -7  12   3      139.11      144.78      2.13 o 
  -6  12   3        1.13        1.13      0.65 o 
  -5  12   3      534.71      530.98      4.91 o 
  -4  12   3      154.46      167.15      2.08 o 
  -3  12   3      129.69      120.02      1.60 o 
  -2  12   3      104.74       94.43      1.58 o 
  -1  12   3      187.25      176.48      2.19 o 
   0  12   3       44.15       41.01      1.10 o 
   1  12   3       44.26       43.24      1.18 o 
   2  12   3      678.37      649.76      5.60 o 
   3  12   3       29.59       29.28      0.90 o 
   4  12   3      465.13      449.89      4.15 o 
   5  12   3      557.96      547.72      5.07 o 
   6  12   3      353.15      329.81      3.82 o 
   7  12   3        0.07       -0.06      0.62 o 
   8  12   3       16.94       14.67      1.03 o 
   9  12   3       23.14       23.78      1.08 o 
  10  12   3        0.33        0.84      0.66 o 
  11  12   3       20.44       28.04      1.10 o 
 -11  13   3        0.58        0.71      0.61 o 
 -10  13   3        1.27        0.76      0.66 o 
  -9  13   3       20.55       25.12      1.47 o 
  -8  13   3      222.98      235.32      3.34 o 
  -7  13   3       27.87       36.10      1.14 o 
  -6  13   3      519.84      525.94      5.82 o 
  -5  13   3        0.74        0.30      0.57 o 
  -4  13   3        0.19        0.23      0.63 o 
  -3  13   3        2.66        4.15      0.73 o 
  -2  13   3        3.84        3.00      0.68 o 
  -1  13   3        4.32        6.20      0.92 o 
   0  13   3      419.95      412.65      3.97 o 
   1  13   3      894.36      909.01      7.98 o 
   2  13   3      218.16      209.93      2.93 o 
   3  13   3     1670.52     1651.23     14.70 o 
   4  13   3        0.27        1.74      0.57 o 
   5  13   3      191.09      185.77      2.23 o 
   6  13   3      250.43      241.18      3.68 o 
   7  13   3       10.19       12.17      0.91 o 
   8  13   3       70.14       69.36      1.48 o 
   9  13   3       71.72       60.70      1.39 o 
  10  13   3       19.21       26.49      0.89 o 
 -10  14   3        2.94        1.49      0.74 o 
  -9  14   3       20.33       17.00      1.12 o 
  -8  14   3      151.95      160.73      2.36 o 
  -7  14   3       54.71       56.25      1.34 o 
  -6  14   3        9.82        6.02      0.76 o 
  -5  14   3       59.53       55.01      1.17 o 
  -4  14   3       31.18       23.33      1.00 o 
  -3  14   3        1.07        0.41      0.59 o 
  -2  14   3        2.20        5.37      0.73 o 
  -1  14   3       42.75       36.06      1.19 o 
   0  14   3      487.49      483.14      4.79 o 
   1  14   3       51.96       47.75      1.24 o 
   2  14   3       18.44       15.69      0.89 o 
   3  14   3      358.53      339.33      3.56 o 
   4  14   3       57.01       54.63      1.14 o 
   5  14   3        8.15        9.81      0.87 o 
   6  14   3        5.20        6.04      0.81 o 
   7  14   3        0.07        0.45      0.52 o 
   8  14   3      267.15      304.37      3.25 o 
   9  14   3       75.41       99.84      1.52 o 
  10  14   3       64.03       90.48      2.16 o 
  -9  15   3       13.13       20.57      0.97 o 
  -8  15   3       27.24       31.84      0.95 o 
  -7  15   3        6.52       10.09      0.96 o 
  -6  15   3        2.61        0.50      0.51 o 
  -5  15   3       52.80       49.63      1.21 o 
  -4  15   3      214.76      225.02      2.63 o 
  -3  15   3      177.02      181.24      2.62 o 
  -2  15   3      139.90      124.39      1.86 o 
  -1  15   3      228.43      216.21      2.72 o 
   0  15   3      576.49      580.61      6.61 o 
   1  15   3       24.78       28.37      0.95 o 
   2  15   3      538.84      552.50      7.34 o 
   3  15   3        1.81        1.17      0.62 o 
   4  15   3       25.99       26.20      1.05 o 
   5  15   3       21.27       18.97      1.35 o 
   6  15   3        4.88        4.13      0.84 o 
   7  15   3        3.28        4.81      0.88 o 
   8  15   3       89.23       99.62      1.93 o 
   9  15   3       28.04       36.97      1.22 o 
  -8  16   3        5.98        6.88      0.58 o 
  -7  16   3       33.23       31.28      0.97 o 
  -6  16   3        7.35        5.02      0.91 o 
  -5  16   3       75.70       66.97      1.23 o 
  -4  16   3        0.91        0.91      0.63 o 
  -3  16   3      252.64      240.84      3.05 o 
  -2  16   3      719.99      720.38      6.62 o 
  -1  16   3      270.16      274.61      4.15 o 
   0  16   3       50.89       44.14      1.27 o 
   1  16   3      167.62      164.18      3.36 o 
   2  16   3      195.20      204.02      2.48 o 
   3  16   3       57.25       57.09      1.23 o 
   4  16   3        3.23        1.78      0.65 o 
   5  16   3       51.43       49.85      1.56 o 
   6  16   3       16.35       12.68      1.19 o 
   7  16   3       91.51      104.70      2.66 o 
   8  16   3      210.09      255.08      3.67 o 
  -7  17   3        0.96        0.62      0.59 o 
  -6  17   3        3.59        2.16      0.56 o 
  -5  17   3      122.08      118.27      1.67 o 
  -4  17   3      222.45      221.76      3.04 o 
  -3  17   3       98.61      113.17      1.76 o 
  -2  17   3        0.86        1.99      0.63 o 
  -1  17   3       15.80       16.74      0.97 o 
   0  17   3      156.34      153.00      2.51 o 
   1  17   3       83.15       87.31      1.71 o 
   2  17   3       50.88       47.16      1.25 o 
   3  17   3       31.15       25.13      0.91 o 
   4  17   3        4.88        1.36      0.53 o 
   5  17   3      183.98      204.73      4.33 o 
   6  17   3       70.55       83.58      1.86 o 
  -5  18   3        0.17        0.13      0.48 o 
  -4  18   3        6.79        4.20      0.61 o 
  -3  18   3       81.41       90.06      2.44 o 
  -2  18   3        9.35        7.17      0.66 o 
  -1  18   3       68.88       66.89      2.57 o 
   0  18   3      136.75      140.28      2.12 o 
   1  18   3       23.79       26.17      1.13 o 
   2  18   3      247.58      239.39      3.10 o 
   3  18   3        0.03        0.17      0.39 o 
   4  18   3      117.93      145.58      2.33 o 
   5  18   3       45.76       53.26      1.43 o 
  -3  19   3       29.30       26.64      1.24 o 
  -2  19   3        1.80        0.92      0.52 o 
  -1  19   3       18.45       19.05      0.95 o 
   0  19   3        2.70        2.32      0.66 o 
   1  19   3       16.62       14.53      0.80 o 
   2  19   3        0.27        0.56      0.59 o 
 -15   0   4        3.56        2.89      2.64 o 
 -14   0   4        0.03       -1.01      1.01 o 
 -13   0   4      792.89      825.22     15.59 o 
 -12   0   4      111.97      144.58      4.10 o 
 -11   0   4       46.78       40.82      2.45 o 
 -10   0   4        5.51        5.70      1.29 o 
  -9   0   4        9.35        9.59      0.77 o 
  -8   0   4     1561.15     1592.45     14.30 o 
  -7   0   4      892.08      818.69      6.52 o 
  -6   0   4      894.36      897.40      7.06 o 
  -5   0   4      703.17      699.78      4.68 o 
  -4   0   4      253.77      231.46      1.70 o 
  -3   0   4      288.29      258.77      2.56 o 
  -2   0   4    26699.78    28379.16    434.70 o 
  -1   0   4    44491.88    49037.21    818.62 o 
   0   0   4        4.76        9.03      0.64 o 
   1   0   4        8.76        9.50      0.57 o 
   2   0   4        0.43        0.47      0.40 o 
   3   0   4     4683.64     4732.27     57.21 o 
   4   0   4     1419.09     1570.44     11.99 o 
   5   0   4      641.91      717.07      4.79 o 
   6   0   4      104.07      116.86      1.00 o 
   7   0   4     1339.24     1356.32     14.19 o 
   8   0   4      323.68      294.50      3.19 o 
   9   0   4     7236.15     7315.55    107.16 o 
  10   0   4     2856.95     2909.71     41.35 o 
  11   0   4       22.58       22.92      1.56 o 
  12   0   4       18.93       20.56      1.89 o 
  13   0   4        2.65        1.37      1.16 o 
  14   0   4       19.37       21.41      1.13 o 
 -15   1   4       25.95       25.52      1.12 o 
 -14   1   4       70.16       53.76      1.49 o 
 -13   1   4        0.42       -0.16      0.68 o 
 -12   1   4       65.83       68.74      1.94 o 
 -11   1   4        3.23        2.66      0.98 o 
 -10   1   4       24.49       25.56      1.03 o 
  -9   1   4      230.83      232.37      2.19 o 
  -8   1   4      707.03      676.15      4.31 o 
  -7   1   4       74.95       70.53      0.62 o 
  -6   1   4       77.35       80.83      0.67 o 
  -5   1   4      576.37      624.73      3.67 o 
  -4   1   4     2978.25     3027.18     20.48 o 
  -3   1   4     1068.64     1036.02      5.73 o 
  -2   1   4       52.20       55.10      0.56 o 
  -1   1   4     3626.85     3752.38     23.40 o 
   0   1   4       21.63       24.67      0.38 o 
   1   1   4       12.21       23.30      0.38 o 
   2   1   4       37.83       38.12      0.68 o 
   3   1   4      262.63      265.46      1.98 o 
   4   1   4        0.27        0.94      0.25 o 
   5   1   4      491.74      508.60      2.64 o 
   6   1   4        0.59        4.95      0.31 o 
   7   1   4      415.63      450.83      3.40 o 
   8   1   4        6.22        6.69      0.72 o 
   9   1   4       71.71       70.49      1.22 o 
  10   1   4      544.21      550.95      5.35 o 
  11   1   4      328.54      358.42      3.79 o 
  12   1   4       24.84       27.46      1.40 o 
  13   1   4       16.25       16.58      0.96 o 
  14   1   4       17.75       20.49      0.81 o 
 -15   2   4        0.85        0.29      0.81 o 
 -14   2   4       16.33       16.05      1.77 o 
 -13   2   4        1.32        0.93      0.69 o 
 -12   2   4       26.07       22.50      1.16 o 
 -11   2   4       55.77       57.80      1.32 o 
 -10   2   4        6.46        5.06      0.60 o 
  -9   2   4       63.45       65.76      1.25 o 
  -8   2   4      636.62      591.31      3.94 o 
  -7   2   4      309.02      337.95      2.01 o 
  -6   2   4       40.34       45.06      0.65 o 
  -5   2   4        1.80        1.06      0.16 o 
  -4   2   4        0.04        0.37      0.14 o 
  -3   2   4     3360.06     3368.88     19.56 o 
  -2   2   4      276.43      267.44      1.11 o 
  -1   2   4      192.57      188.65      1.04 o 
   0   2   4        0.00        0.46      0.21 o 
   1   2   4       78.34       69.02      0.57 o 
   2   2   4      572.81      571.15      3.81 o 
   3   2   4     1746.25     1794.84     12.68 o 
   4   2   4     1314.25     1340.24      8.14 o 
   5   2   4      404.72      401.93      1.92 o 
   6   2   4       43.44       44.33      0.56 o 
   7   2   4       55.29       54.25      0.63 o 
   8   2   4      248.73      207.47      1.94 o 
   9   2   4      198.50      191.28      2.24 o 
  10   2   4      206.69      209.79      2.18 o 
  11   2   4      373.39      381.16      4.22 o 
  12   2   4        0.38        0.34      0.62 o 
  13   2   4       92.50      100.44      1.61 o 
  14   2   4      171.86      191.63      2.21 o 
 -15   3   4       13.78       13.89      4.08 o 
 -14   3   4       20.68       18.98      1.80 o 
 -13   3   4        0.01       -0.03      0.50 o 
 -12   3   4        3.06        3.78      0.89 o 
 -11   3   4       25.42       23.67      0.86 o 
 -10   3   4      141.10      139.36      1.68 o 
  -9   3   4      314.57      311.10      3.14 o 
  -8   3   4       15.31       12.80      0.62 o 
  -7   3   4        0.42        1.29      0.31 o 
  -6   3   4      271.63      292.18      1.68 o 
  -5   3   4      978.23      963.96      5.21 o 
  -4   3   4      144.76      120.17      0.81 o 
  -3   3   4      410.55      383.70      1.59 o 
  -2   3   4      735.95      762.07      2.84 o 
  -1   3   4      646.30      672.41      3.29 o 
   0   3   4        9.08       10.38      0.24 o 
   1   3   4     4262.94     4331.88     35.19 o 
   2   3   4     1487.97     1523.59      9.77 o 
   3   3   4      606.06      629.18      3.64 o 
   4   3   4     2499.81     2714.67     14.81 o 
   5   3   4      148.48      159.27      0.98 o 
   6   3   4      701.78      685.14      3.25 o 
   7   3   4      289.83      308.67      2.02 o 
   8   3   4       33.88       33.58      0.92 o 
   9   3   4      230.94      225.42      2.28 o 
  10   3   4       77.95       78.20      1.30 o 
  11   3   4        3.30        1.62      0.62 o 
  12   3   4       29.06       34.40      1.14 o 
  13   3   4       17.26       16.82      0.87 o 
  14   3   4        0.86        0.80      0.47 o 
 -14   4   4        4.83        3.24      0.53 o 
 -13   4   4       44.30       42.66      1.01 o 
 -12   4   4      145.27      135.40      1.67 o 
 -11   4   4       28.76       36.29      1.01 o 
 -10   4   4       77.13       72.83      1.25 o 
  -9   4   4        1.08        1.03      0.51 o 
  -8   4   4      599.68      623.25      5.13 o 
  -7   4   4     2966.28     3063.91     19.69 o 
  -6   4   4     1806.71     1919.38     16.91 o 
  -5   4   4      175.88      180.44      1.19 o 
  -4   4   4       20.87       24.35      0.37 o 
  -3   4   4       10.52        9.80      0.26 o 
  -2   4   4      285.84      278.64      1.14 o 
  -1   4   4      115.82      114.28      0.61 o 
   0   4   4      537.65      538.46      2.58 o 
   1   4   4        2.06        2.17      0.22 o 
   2   4   4      235.72      236.12      1.43 o 
   3   4   4     5889.62     6241.72     51.02 o 
   4   4   4    10881.60    11964.97     87.00 o 
   5   4   4      273.39      279.07      1.40 o 
   6   4   4       20.62       21.97      0.49 o 
   7   4   4       16.97       22.44      0.61 o 
   8   4   4      225.37      222.10      1.94 o 
   9   4   4       20.08       22.20      1.11 o 
  10   4   4        8.08        7.76      0.74 o 
  11   4   4       41.22       43.72      1.34 o 
  12   4   4       18.86       23.05      0.91 o 
  13   4   4       40.59       37.62      1.29 o 
  14   4   4        6.43        2.54      0.67 o 
 -14   5   4        3.63        3.11      0.45 o 
 -13   5   4       38.53       36.20      0.96 o 
 -12   5   4        3.52        2.44      0.63 o 
 -11   5   4       34.69       36.05      1.07 o 
 -10   5   4        2.43        2.78      0.56 o 
  -9   5   4       80.39       73.10      1.42 o 
  -8   5   4      381.16      374.43      3.26 o 
  -7   5   4       25.17       24.58      0.63 o 
  -6   5   4       29.09       36.39      0.43 o 
  -5   5   4      136.45      142.38      1.01 o 
  -4   5   4       66.67       69.39      0.70 o 
  -3   5   4      194.86      189.16      1.29 o 
  -2   5   4       10.63       12.74      0.25 o 
  -1   5   4        1.24        1.20      0.13 o 
   0   5   4      648.16      692.52      3.42 o 
   1   5   4      606.08      559.65      3.41 o 
   2   5   4      793.36      819.28      4.29 o 
   3   5   4      144.14      166.19      1.19 o 
   4   5   4       99.92      124.60      0.77 o 
   5   5   4       62.09       76.32      0.69 o 
   6   5   4        3.14        5.54      0.52 o 
   7   5   4      242.65      267.91      2.05 o 
   8   5   4       57.37       58.82      1.02 o 
   9   5   4        4.16        6.64      0.59 o 
  10   5   4      238.99      229.50      2.27 o 
  11   5   4      130.98      135.95      1.75 o 
  12   5   4      273.64      290.22      2.68 o 
  13   5   4       14.87       14.80      0.86 o 
 -14   6   4        1.92        1.65      0.50 o 
 -13   6   4        2.00        2.28      0.47 o 
 -12   6   4      314.10      300.82      2.86 o 
 -11   6   4       66.72       70.79      1.43 o 
 -10   6   4        0.34        0.89      0.58 o 
  -9   6   4       24.77       23.46      1.21 o 
  -8   6   4      376.06      373.60      3.39 o 
  -7   6   4       44.48       36.26      0.93 o 
  -6   6   4      303.22      298.32      2.47 o 
  -5   6   4        5.26        3.72      0.24 o 
  -4   6   4      124.80      146.74      0.91 o 
  -3   6   4     1025.91     1045.20      5.73 o 
  -2   6   4     1712.63     1818.33     10.41 o 
  -1   6   4     2643.85     2967.59     19.55 o 
   0   6   4       16.61       21.87      0.32 o 
   1   6   4      356.83      344.18      1.95 o 
   2   6   4        2.79        5.51      0.21 o 
   3   6   4     1678.58     1753.10     11.27 o 
   4   6   4       24.73       21.80      0.46 o 
   5   6   4      106.49      112.43      0.94 o 
   6   6   4       25.21       22.32      0.61 o 
   7   6   4        7.26        9.28      0.65 o 
   8   6   4     1454.56     1392.12     13.73 o 
   9   6   4      150.33      132.09      1.68 o 
  10   6   4      447.98      455.68      4.03 o 
  11   6   4      340.23      335.63      3.43 o 
  12   6   4      174.07      190.48      2.33 o 
  13   6   4       11.72        8.59      1.06 o 
 -14   7   4        0.06        1.18      0.56 o 
 -13   7   4        6.46        6.38      0.69 o 
 -12   7   4      112.18      106.61      1.62 o 
 -11   7   4        0.74        0.96      0.60 o 
 -10   7   4       47.17       46.55      1.33 o 
  -9   7   4        2.59        3.07      0.83 o 
  -8   7   4       42.65       39.19      1.32 o 
  -7   7   4       17.30       21.02      2.14 o 
  -6   7   4       74.79       84.28      1.01 o 
  -5   7   4       19.10       22.43      0.51 o 
  -4   7   4        6.90        5.11      0.29 o 
  -3   7   4        0.46        4.58      0.25 o 
  -2   7   4      260.20      273.62      2.03 o 
  -1   7   4       72.02       69.75      0.74 o 
   0   7   4      148.25      158.60      1.19 o 
   1   7   4     2357.43     2545.44     15.21 o 
   2   7   4      136.62      140.99      0.89 o 
   3   7   4      446.78      476.13      2.99 o 
   4   7   4      358.97      378.80      2.02 o 
   5   7   4       91.27       88.76      1.00 o 
   6   7   4      185.69      142.61      1.51 o 
   7   7   4      134.19      120.42      1.42 o 
   8   7   4       59.94       52.49      1.14 o 
   9   7   4      187.73      186.53      2.28 o 
  10   7   4        0.62        1.35      0.55 o 
  11   7   4      104.79      121.56      1.76 o 
  12   7   4        8.66        5.96      0.67 o 
  13   7   4       43.59       48.18      1.07 o 
 -13   8   4       48.65       44.72      1.05 o 
 -12   8   4       22.11       21.73      1.02 o 
 -11   8   4       10.12       11.59      0.85 o 
 -10   8   4       72.25       73.50      1.53 o 
  -9   8   4       16.36       15.90      1.01 o 
  -8   8   4      482.63      449.99      4.95 o 
  -7   8   4       70.97       65.00      1.46 o 
  -6   8   4      352.71      315.82      2.74 o 
  -5   8   4      313.10      325.27      3.11 o 
  -4   8   4      435.99      448.03      3.00 o 
  -3   8   4     1542.30     1551.43     10.04 o 
  -2   8   4      726.41      831.04      4.89 o 
  -1   8   4     1630.98     1781.87     11.67 o 
   0   8   4       46.90       55.50      0.49 o 
   1   8   4      288.58      299.45      1.42 o 
   2   8   4      103.07       92.45      0.65 o 
   3   8   4     2319.26     2312.01     16.11 o 
   4   8   4        0.09        0.93      0.34 o 
   5   8   4      163.15      148.54      3.79 o 
   6   8   4        2.05        2.51      0.56 o 
   7   8   4       58.59       54.60      1.11 o 
   8   8   4      220.49      194.40      2.23 o 
   9   8   4     1254.83     1109.48      9.42 o 
  10   8   4      394.57      359.11      3.38 o 
  11   8   4       41.25       47.93      0.97 o 
  12   8   4        3.74        2.74      0.54 o 
  13   8   4       60.43       66.07      1.40 o 
 -13   9   4        6.69        4.24      0.63 o 
 -12   9   4       10.02        8.61      0.99 o 
 -11   9   4       10.86       10.39      0.76 o 
 -10   9   4       25.76       24.84      1.06 o 
  -9   9   4        9.46       12.52      0.87 o 
  -8   9   4        6.26        7.26      0.92 o 
  -7   9   4       59.35       60.74      1.34 o 
  -6   9   4        1.44        1.29      0.48 o 
  -5   9   4      137.51      134.50      1.49 o 
  -4   9   4     1548.69     1633.63     14.80 o 
  -3   9   4      311.20      305.92      2.61 o 
  -2   9   4       45.56       54.51      0.59 o 
  -1   9   4        8.71       10.07      0.34 o 
   0   9   4       52.78       63.87      0.60 o 
   1   9   4        2.30        2.20      0.36 o 
   2   9   4      108.16       96.34      0.92 o 
   3   9   4        5.65        3.56      0.33 o 
   4   9   4      299.20      302.17      2.75 o 
   5   9   4      513.42      448.02      4.16 o 
   6   9   4        0.24        1.36      0.76 o 
   7   9   4      327.21      294.73      2.86 o 
   8   9   4        5.60        4.86      0.75 o 
   9   9   4       30.45       30.71      1.09 o 
  10   9   4      194.12      208.05      2.37 o 
  11   9   4      184.57      205.01      2.79 o 
  12   9   4        4.32        1.76      0.71 o 
 -13  10   4        0.56        0.40      0.49 o 
 -12  10   4      186.62      176.72      2.65 o 
 -11  10   4        2.79        2.33      0.63 o 
 -10  10   4       23.18       26.53      1.05 o 
  -9  10   4      111.13      106.96      1.78 o 
  -8  10   4       89.49       91.87      2.28 o 
  -7  10   4        3.28        4.17      0.66 o 
  -6  10   4        9.66       12.06      0.71 o 
  -5  10   4        3.73        4.62      0.58 o 
  -4  10   4       83.01       76.73      1.05 o 
  -3  10   4       65.65       62.25      0.87 o 
  -2  10   4      309.58      323.53      2.32 o 
  -1  10   4      454.23      493.15      4.04 o 
   0  10   4       38.46       41.65      0.72 o 
   1  10   4      930.81      941.40      9.37 o 
   2  10   4      817.20      791.40      5.99 o 
   3  10   4      539.77      515.39      3.86 o 
   4  10   4     1638.16     1522.79     15.03 o 
   5  10   4        7.04        6.29      0.66 o 
   6  10   4        0.01        0.81      0.56 o 
   7  10   4        8.68        8.12      0.69 o 
   8  10   4       38.37       36.84      1.15 o 
   9  10   4        0.70        2.40      0.57 o 
  10  10   4        8.10        9.57      0.65 o 
  11  10   4       24.61       28.48      0.84 o 
  12  10   4       43.82       58.48      1.68 o 
 -12  11   4       32.96       26.97      1.64 o 
 -11  11   4      139.64      136.48      2.75 o 
 -10  11   4        3.55        3.29      0.90 o 
  -9  11   4        0.67        1.12      0.84 o 
  -8  11   4       36.28       35.91      1.67 o 
  -7  11   4      231.44      231.19      3.42 o 
  -6  11   4      205.86      202.56      2.83 o 
  -5  11   4        0.35        1.95      0.64 o 
  -4  11   4        0.59        1.29      0.54 o 
  -3  11   4       41.17       42.55      0.98 o 
  -2  11   4       38.20       36.95      0.76 o 
  -1  11   4        1.23        0.82      0.41 o 
   0  11   4      451.46      439.57      3.98 o 
   1  11   4      100.11       96.78      1.33 o 
   2  11   4      202.13      186.74      2.05 o 
   3  11   4      916.18      890.08      8.58 o 
   4  11   4      167.08      156.86      2.21 o 
   5  11   4        9.30        8.78      0.75 o 
   6  11   4     1241.80     1195.85     11.20 o 
   7  11   4      130.22      123.41      2.13 o 
   8  11   4       30.35       26.06      1.04 o 
   9  11   4        3.25        1.63      0.60 o 
  10  11   4      105.73      109.60      1.80 o 
  11  11   4       19.87       19.99      1.16 o 
 -11  12   4        1.11        1.94      0.82 o 
 -10  12   4      119.69      127.23      2.38 o 
  -9  12   4        5.40        7.03      1.03 o 
  -8  12   4      838.39      844.91      9.67 o 
  -7  12   4     2972.17     3014.93     43.28 o 
  -6  12   4     1669.71     1658.54     18.21 o 
  -5  12   4      122.83      126.10      2.26 o 
  -4  12   4      235.32      241.50      4.11 o 
  -3  12   4      167.46      170.32      1.97 o 
  -2  12   4      206.55      201.28      2.16 o 
  -1  12   4      665.87      650.57      7.25 o 
   0  12   4      175.47      173.50      1.99 o 
   1  12   4       15.21       14.65      0.87 o 
   2  12   4      161.60      151.72      1.79 o 
   3  12   4     3880.00     3934.21     37.92 o 
   4  12   4     2460.28     2441.37     23.21 o 
   5  12   4       11.43       15.78      1.91 o 
   6  12   4       39.11       36.33      1.29 o 
   7  12   4       11.81       11.40      0.83 o 
   8  12   4        5.45        6.80      1.13 o 
   9  12   4        5.54        4.97      1.00 o 
  10  12   4        6.19        4.76      0.94 o 
  11  12   4       11.98        9.70      1.99 o 
 -11  13   4        0.73       -0.21      0.56 o 
 -10  13   4      140.34      128.15      3.08 o 
  -9  13   4      194.08      180.52      3.06 o 
  -8  13   4       12.60       11.18      1.12 o 
  -7  13   4        1.00        1.35      0.63 o 
  -6  13   4       50.55       43.84      1.29 o 
  -5  13   4        0.27        0.72      0.59 o 
  -4  13   4        5.81        5.42      0.78 o 
  -3  13   4       24.38       25.45      0.95 o 
  -2  13   4      291.12      301.12      3.21 o 
  -1  13   4      140.40      139.05      1.85 o 
   0  13   4        0.64        0.37      0.61 o 
   1  13   4     1107.87     1085.23      9.92 o 
   2  13   4      310.89      308.88      3.13 o 
   3  13   4        3.26        3.37      0.67 o 
   4  13   4       49.46       42.86      1.24 o 
   5  13   4        0.02       -0.01      0.46 o 
   6  13   4       12.80       14.52      0.86 o 
   7  13   4        0.11        0.11      0.71 o 
   8  13   4        7.29        6.47      1.01 o 
   9  13   4        0.29       -0.03      0.59 o 
  10  13   4        6.17        6.75      0.89 o 
 -10  14   4        2.38        1.80      0.69 o 
  -9  14   4       15.88       13.55      1.05 o 
  -8  14   4        0.21        1.69      0.75 o 
  -7  14   4      194.59      178.55      3.62 o 
  -6  14   4      493.69      464.35      7.95 o 
  -5  14   4      106.22      102.59      1.66 o 
  -4  14   4      137.76      138.15      2.58 o 
  -3  14   4      210.58      210.61      2.71 o 
  -2  14   4      712.23      717.08      7.47 o 
  -1  14   4      221.15      208.24      3.47 o 
   0  14   4      155.22      152.16      1.97 o 
   1  14   4      425.28      430.64      4.47 o 
   2  14   4      236.37      226.22      2.50 o 
   3  14   4       24.21       22.66      1.03 o 
   4  14   4       10.90       12.45      0.73 o 
   5  14   4        0.49        0.70      0.51 o 
   6  14   4        0.42        0.61      0.67 o 
   7  14   4        1.71        2.02      0.82 o 
   8  14   4       62.18       60.01      1.86 o 
   9  14   4        9.15       13.28      1.19 o 
  -9  15   4        0.94        0.69      0.62 o 
  -8  15   4       15.72       12.15      0.89 o 
  -7  15   4        7.84        7.83      0.68 o 
  -6  15   4        0.72        1.98      0.59 o 
  -5  15   4      107.17       93.45      2.29 o 
  -4  15   4        5.02        5.35      0.96 o 
  -3  15   4      559.98      584.06      6.49 o 
  -2  15   4       25.62       27.86      1.19 o 
  -1  15   4       93.98       79.51      1.49 o 
   0  15   4      271.05      282.79      4.11 o 
   1  15   4       29.72       30.79      0.98 o 
   2  15   4      136.45      135.06      1.78 o 
   3  15   4      211.39      212.41      2.90 o 
   4  15   4        0.01       -0.35      0.53 o 
   5  15   4        0.15        0.97      0.54 o 
   6  15   4        6.51        5.59      0.84 o 
   7  15   4        0.06        0.22      0.69 o 
   8  15   4        0.71        0.95      0.73 o 
  -8  16   4       16.34       25.87      1.26 o 
  -7  16   4       38.47       44.62      1.65 o 
  -6  16   4      106.40      110.12      1.84 o 
  -5  16   4       32.21       36.18      1.11 o 
  -4  16   4      168.13      175.61      2.74 o 
  -3  16   4       39.96       40.15      1.31 o 
  -2  16   4      193.85      168.45      2.48 o 
  -1  16   4        4.92        1.79      0.58 o 
   0  16   4       20.81       15.84      0.88 o 
   1  16   4      106.90       98.72      1.38 o 
   2  16   4        1.43        1.88      0.50 o 
   3  16   4       58.37       50.50      1.60 o 
   4  16   4       23.86       25.66      1.23 o 
   5  16   4        1.61        0.96      0.57 o 
   6  16   4       28.83       25.45      1.45 o 
   7  16   4       14.87       20.06      1.39 o 
  -7  17   4       77.42       80.03      2.14 o 
  -6  17   4        2.82        1.50      0.52 o 
  -5  17   4       17.75       22.10      0.85 o 
  -4  17   4       27.33       36.14      1.31 o 
  -3  17   4        4.84        4.77      0.86 o 
  -2  17   4      235.66      238.12      2.92 o 
  -1  17   4       29.52       26.18      0.83 o 
   0  17   4        2.07        1.33      0.55 o 
   1  17   4       40.94       36.57      0.92 o 
   2  17   4        7.60        5.67      0.61 o 
   3  17   4       12.18       10.36      1.18 o 
   4  17   4       28.64       29.86      1.02 o 
   5  17   4        1.29        2.88      0.63 o 
   6  17   4       39.59       46.32      1.41 o 
  -5  18   4       72.48       70.24      1.61 o 
  -4  18   4        6.71        4.03      0.72 o 
  -3  18   4      147.43      142.22      2.39 o 
  -2  18   4      122.25      134.41      1.75 o 
  -1  18   4        0.18        0.44      0.39 o 
   0  18   4       53.82       42.92      1.20 o 
   1  18   4       38.51       38.53      1.23 o 
   2  18   4        7.32        4.01      0.77 o 
   3  18   4       22.61       16.10      0.79 o 
   4  18   4      106.45      116.08      4.10 o 
  -1  19   4       51.79       58.26      2.16 o 
   0  19   4        0.03        0.74      0.81 o 
   1  19   4        5.69        3.90      0.79 o 
 -14   1   5      431.24      438.30      4.62 o 
 -13   1   5      223.66      252.32      3.57 o 
 -12   1   5        1.35        1.93      0.85 o 
 -11   1   5        7.69        6.84      1.08 o 
 -10   1   5       12.91       11.58      0.82 o 
  -9   1   5       32.20       31.50      1.02 o 
  -8   1   5       41.48       43.80      0.85 o 
  -7   1   5      429.66      410.65      2.30 o 
  -6   1   5        3.07        2.23      0.34 o 
  -5   1   5       67.51       75.25      0.61 o 
  -4   1   5      527.67      529.02      3.06 o 
  -3   1   5        9.74       19.73      0.43 o 
  -2   1   5     5980.58     6180.13     38.74 o 
  -1   1   5        4.24        3.33      0.26 o 
   0   1   5      231.99      267.45      1.40 o 
   1   1   5        8.38        9.28      0.28 o 
   2   1   5     1157.27     1147.31     10.63 o 
   3   1   5       56.49       60.64      0.64 o 
   4   1   5      276.93      281.20      1.63 o 
   5   1   5      143.93      139.42      0.90 o 
   6   1   5      727.64      746.47      4.13 o 
   7   1   5       16.42       14.56      0.64 o 
   8   1   5       39.34       40.75      0.94 o 
   9   1   5      935.42      916.77      7.67 o 
  10   1   5       18.54       20.39      1.08 o 
  11   1   5      214.10      220.14      3.21 o 
  12   1   5       35.86       37.99      1.33 o 
  13   1   5        0.31        1.12      0.60 o 
 -14   2   5        0.54       -0.63      0.66 o 
 -13   2   5      353.40      381.84      4.32 o 
 -12   2   5      430.87      449.56      4.89 o 
 -11   2   5       25.37       22.63      0.93 o 
 -10   2   5        1.77        0.90      0.57 o 
  -9   2   5       63.63       62.01      1.24 o 
  -8   2   5      142.70      142.37      1.35 o 
  -7   2   5      229.19      203.69      1.33 o 
  -6   2   5      269.11      297.62      1.91 o 
  -5   2   5      317.00      342.51      1.85 o 
  -4   2   5       81.22       90.34      0.80 o 
  -3   2   5        0.79        0.94      0.20 o 
  -2   2   5     8608.06     9004.39     64.81 o 
  -1   2   5     2127.97     2396.89     14.60 o 
   0   2   5     1344.71     1501.17      8.65 o 
   1   2   5        4.28        2.66      0.22 o 
   2   2   5       31.18       36.86      0.55 o 
   3   2   5       90.07       85.57      0.69 o 
   4   2   5     3057.89     3289.03     20.64 o 
   5   2   5     3199.69     3465.95     19.39 o 
   6   2   5       22.05       19.73      0.54 o 
   7   2   5       15.28       11.68      0.73 o 
   8   2   5      147.01      143.29      1.64 o 
   9   2   5     1058.54     1022.64      7.66 o 
  10   2   5       28.62       27.12      0.96 o 
  11   2   5      104.17      111.17      1.90 o 
  12   2   5       57.32       62.67      1.58 o 
  13   2   5        0.38        0.81      0.66 o 
 -14   3   5       94.80       76.08      1.62 o 
 -13   3   5      412.22      426.37      4.97 o 
 -12   3   5      342.05      352.18      3.79 o 
 -11   3   5       29.03       27.52      0.96 o 
 -10   3   5      125.87      117.34      1.53 o 
  -9   3   5      374.58      376.11      3.40 o 
  -8   3   5       74.06       70.22      0.94 o 
  -7   3   5        0.70        0.62      0.33 o 
  -6   3   5        3.23        4.65      0.38 o 
  -5   3   5       39.23       42.99      0.58 o 
  -4   3   5       14.04       16.57      0.36 o 
  -3   3   5      351.95      366.80      1.59 o 
  -2   3   5     4511.47     4742.78     28.12 o 
  -1   3   5        1.03        1.20      0.12 o 
   0   3   5        0.00        0.80      0.17 o 
   1   3   5        0.31        1.21      0.33 o 
   2   3   5      182.10      186.43      1.46 o 
   3   3   5     1291.66     1360.71      8.86 o 
   4   3   5        2.94        0.76      0.27 o 
   5   3   5       16.61       26.07      0.50 o 
   6   3   5       56.47       50.51      0.71 o 
   7   3   5      123.80      145.07      1.40 o 
   8   3   5        5.37        3.81      0.66 o 
   9   3   5      553.35      524.19      4.19 o 
  10   3   5        3.82        5.48      0.70 o 
  11   3   5        4.48        5.01      0.72 o 
  12   3   5      109.17      116.68      1.82 o 
  13   3   5       77.73       83.75      1.35 o 
 -14   4   5        0.10        0.71      0.55 o 
 -13   4   5       25.83       22.75      1.03 o 
 -12   4   5      290.21      302.78      2.95 o 
 -11   4   5      189.82      192.03      2.07 o 
 -10   4   5      269.13      250.13      2.52 o 
  -9   4   5      209.02      202.60      2.07 o 
  -8   4   5       21.86       25.17      0.87 o 
  -7   4   5      892.54      823.73      5.26 o 
  -6   4   5      233.38      234.38      1.49 o 
  -5   4   5        1.88        5.39      0.31 o 
  -4   4   5        0.63        1.93      0.21 o 
  -3   4   5        1.79        2.44      0.16 o 
  -2   4   5     5661.91     6010.96     32.75 o 
  -1   4   5       26.86       32.72      0.34 o 
   0   4   5     1854.28     1887.17     10.75 o 
   1   4   5       17.64       19.31      0.27 o 
   2   4   5      690.54      689.83      4.44 o 
   3   4   5      377.46      426.99      2.67 o 
   4   4   5     1596.82     1655.39     10.58 o 
   5   4   5      137.58      146.64      0.99 o 
   6   4   5       73.42       73.03      0.88 o 
   7   4   5       44.91       50.08      1.01 o 
   8   4   5      364.26      342.43      3.26 o 
   9   4   5      649.58      629.25      4.75 o 
  10   4   5      297.11      277.89      2.74 o 
  11   4   5        7.83        6.66      0.61 o 
  12   4   5        1.06        1.55      0.50 o 
  13   4   5       64.13       58.02      1.25 o 
 -14   5   5       37.25       35.95      1.25 o 
 -13   5   5      305.17      283.37      3.41 o 
 -12   5   5        0.30        0.34      0.44 o 
 -11   5   5       10.65       12.88      0.80 o 
 -10   5   5       35.43       30.38      0.99 o 
  -9   5   5       21.58       24.05      0.82 o 
  -8   5   5      468.14      469.67      4.01 o 
  -7   5   5      375.15      340.94      2.83 o 
  -6   5   5        6.62        4.80      0.32 o 
  -5   5   5      366.03      369.91      3.15 o 
  -4   5   5      138.74      144.19      1.08 o 
  -3   5   5     1058.49     1147.96      4.90 o 
  -2   5   5     2143.78     2263.01      9.77 o 
  -1   5   5      141.82      149.38      0.74 o 
   0   5   5      384.88      410.39      2.39 o 
   1   5   5     1851.85     1968.17     11.05 o 
   2   5   5      612.61      644.60      4.17 o 
   3   5   5       13.24       14.87      0.30 o 
   4   5   5      124.76      123.51      0.91 o 
   5   5   5        0.74        0.71      0.28 o 
   6   5   5      118.51      142.69      1.27 o 
   7   5   5      131.81      142.81      1.53 o 
   8   5   5        1.69        1.94      0.49 o 
   9   5   5      103.25       90.11      1.32 o 
  10   5   5        7.81        9.46      0.71 o 
  11   5   5       16.54       18.91      0.94 o 
  12   5   5      123.29      142.61      1.87 o 
  13   5   5       75.79      104.17      1.66 o 
 -14   6   5       10.13       10.50      1.27 o 
 -13   6   5       50.31       54.28      1.35 o 
 -12   6   5       38.63       46.49      1.15 o 
 -11   6   5        2.06        3.11      0.70 o 
 -10   6   5       34.20       36.71      1.33 o 
  -9   6   5        0.46        0.43      0.66 o 
  -8   6   5      294.88      297.93      3.37 o 
  -7   6   5     2411.79     2396.27     23.60 o 
  -6   6   5      190.18      191.83      1.81 o 
  -5   6   5      367.10      369.90      3.02 o 
  -4   6   5      464.25      468.64      2.36 o 
  -3   6   5      222.69      232.61      1.31 o 
  -2   6   5     1532.71     1650.62      8.44 o 
  -1   6   5       47.01       41.94      0.41 o 
   0   6   5     1951.30     2122.98     14.93 o 
   1   6   5        4.52        5.90      0.22 o 
   2   6   5      163.32      178.34      1.05 o 
   3   6   5       81.69       79.59      0.68 o 
   4   6   5      139.23      153.33      1.16 o 
   5   6   5       66.51       73.06      1.05 o 
   6   6   5      416.14      410.40      3.42 o 
   7   6   5       37.23       38.98      1.01 o 
   8   6   5       15.36       18.20      0.79 o 
   9   6   5      525.39      489.22      4.13 o 
  10   6   5      687.41      686.74      5.79 o 
  11   6   5       89.00       96.13      1.53 o 
  12   6   5      140.76      149.38      2.08 o 
  13   6   5       28.24       32.30      1.11 o 
 -13   7   5       25.20       21.90      1.90 o 
 -12   7   5       44.29       41.29      1.19 o 
 -11   7   5        0.00        0.38      0.59 o 
 -10   7   5       24.33       27.55      1.13 o 
  -9   7   5      593.75      594.56      5.92 o 
  -8   7   5       74.16       74.93      1.55 o 
  -7   7   5      298.61      293.75      3.28 o 
  -6   7   5       13.95       13.05      1.12 o 
  -5   7   5      317.56      330.37      2.83 o 
  -4   7   5       52.11       50.14      0.68 o 
  -3   7   5     1124.88     1233.97      6.76 o 
  -2   7   5       63.24       62.35      0.53 o 
  -1   7   5       54.32       50.26      0.51 o 
   0   7   5      242.03      253.10      1.92 o 
   1   7   5      117.29      134.08      0.97 o 
   2   7   5      444.89      465.27      2.58 o 
   3   7   5       97.71      110.67      0.77 o 
   4   7   5       24.91       19.74      0.59 o 
   5   7   5      542.64      518.61      4.83 o 
   6   7   5        2.56        3.85      0.71 o 
   7   7   5      947.29      927.78      8.16 o 
   8   7   5        0.42        2.69      0.59 o 
   9   7   5       31.87       26.38      0.95 o 
  10   7   5       14.85       15.78      0.86 o 
  11   7   5        1.82        2.70      0.64 o 
  12   7   5       63.17       65.66      1.20 o 
 -13   8   5        3.28        2.26      0.54 o 
 -12   8   5        1.55        1.08      0.58 o 
 -11   8   5       60.76       60.92      1.74 o 
 -10   8   5       19.16       19.07      1.01 o 
  -9   8   5      229.22      232.45      3.09 o 
  -8   8   5      114.98      123.96      2.06 o 
  -7   8   5        2.25        7.70      0.93 o 
  -6   8   5       86.77       82.20      1.30 o 
  -5   8   5      971.96      976.33     11.33 o 
  -4   8   5        1.45        2.07      0.37 o 
  -3   8   5      302.03      314.25      2.24 o 
  -2   8   5      417.99      456.17      3.21 o 
  -1   8   5      237.32      232.76      1.88 o 
   0   8   5      154.08      132.19      0.95 o 
   1   8   5        1.87        0.81      0.21 o 
   2   8   5       16.01       18.17      0.40 o 
   3   8   5      210.88      259.67      1.97 o 
   4   8   5      232.45      236.44      2.93 o 
   5   8   5       61.05       68.09      1.26 o 
   6   8   5        1.05        1.48      0.60 o 
   7   8   5        2.55        3.41      0.57 o 
   8   8   5        8.23       10.55      0.70 o 
   9   8   5       12.95       14.85      0.89 o 
  10   8   5       12.14       12.95      0.79 o 
  11   8   5      199.83      214.61      2.34 o 
  12   8   5        0.49        0.01      0.38 o 
 -13   9   5       78.95       79.15      1.58 o 
 -12   9   5       10.20        8.75      0.75 o 
 -11   9   5       22.23       21.28      1.50 o 
 -10   9   5        8.92        9.52      0.92 o 
  -9   9   5        8.11        8.57      1.00 o 
  -8   9   5      152.68      153.68      2.23 o 
  -7   9   5       50.53       51.31      1.27 o 
  -6   9   5        0.35        0.74      0.53 o 
  -5   9   5       31.48       34.98      0.90 o 
  -4   9   5      367.07      356.32      3.45 o 
  -3   9   5     1393.45     1462.71     14.30 o 
  -2   9   5      537.81      556.31      4.56 o 
  -1   9   5       26.22       24.26      0.39 o 
   0   9   5      376.24      361.93      3.41 o 
   1   9   5       94.78      104.79      1.33 o 
   2   9   5      395.18      364.06      2.88 o 
   3   9   5       52.62       55.18      0.95 o 
   4   9   5       17.91       20.94      1.06 o 
   5   9   5       19.56       21.55      0.84 o 
   6   9   5      133.98      131.62      1.81 o 
   7   9   5       45.37       44.86      1.36 o 
   8   9   5        4.41        2.99      0.63 o 
   9   9   5       84.65       75.75      1.44 o 
  10   9   5      257.42      279.50      2.75 o 
  11   9   5        0.19        0.23      0.43 o 
  12   9   5       69.25       68.88      1.88 o 
 -12  10   5       19.74       19.41      0.98 o 
 -11  10   5      112.63      112.00      1.59 o 
 -10  10   5       95.31       99.63      1.58 o 
  -9  10   5        0.19       -0.01      0.56 o 
  -8  10   5      525.25      532.11      5.91 o 
  -7  10   5       19.35       18.71      1.05 o 
  -6  10   5      183.70      185.11      2.65 o 
  -5  10   5      123.13      114.09      2.20 o 
  -4  10   5      313.48      315.01      4.34 o 
  -3  10   5       46.78       41.81      1.09 o 
  -2  10   5      168.13      192.51      2.04 o 
  -1  10   5        0.01        0.47      0.30 o 
   0  10   5       37.09       37.28      0.97 o 
   1  10   5        1.30        1.24      0.43 o 
   2  10   5       59.57       61.80      1.05 o 
   3  10   5      377.66      376.47      3.32 o 
   4  10   5      610.07      585.01      5.34 o 
   5  10   5      265.86      251.78      2.83 o 
   6  10   5        0.71        2.26      0.74 o 
   7  10   5       24.30       24.71      0.98 o 
   8  10   5        1.45        1.42      0.65 o 
   9  10   5      722.22      701.40      6.35 o 
  10  10   5       94.73       86.60      1.43 o 
  11  10   5        9.62       11.32      1.05 o 
 -12  11   5        0.20        0.30      0.56 o 
 -11  11   5        0.52        0.59      0.66 o 
 -10  11   5       26.26       30.53      1.58 o 
  -9  11   5       54.84       58.66      1.90 o 
  -8  11   5        2.60        2.40      0.76 o 
  -7  11   5        5.00        4.21      0.78 o 
  -6  11   5      236.51      229.87      3.18 o 
  -5  11   5       44.75       45.30      1.19 o 
  -4  11   5        2.53        2.41      0.53 o 
  -3  11   5      304.08      306.15      5.36 o 
  -2  11   5      135.78      133.17      1.78 o 
  -1  11   5        7.48        9.82      0.57 o 
   0  11   5       43.62       48.99      1.06 o 
   1  11   5       25.59       22.03      0.77 o 
   2  11   5      113.65      110.62      1.46 o 
   3  11   5     1014.82     1011.07      9.03 o 
   4  11   5      575.42      562.53      5.08 o 
   5  11   5      185.23      179.14      2.27 o 
   6  11   5      265.12      259.83      2.85 o 
   7  11   5       21.44       19.44      0.76 o 
   8  11   5       52.61       50.02      1.21 o 
   9  11   5       32.80       29.25      0.87 o 
  10  11   5       10.08        4.30      0.57 o 
  11  11   5      135.75      159.36      3.05 o 
 -11  12   5       90.72       95.44      2.48 o 
 -10  12   5      145.90      151.86      2.73 o 
  -9  12   5      726.48      776.75      9.28 o 
  -8  12   5        1.18        0.45      0.89 o 
  -7  12   5      117.21      113.28      2.80 o 
  -6  12   5       51.28       52.24      1.73 o 
  -5  12   5      100.36      100.60      1.60 o 
  -4  12   5        0.07        0.59      0.63 o 
  -3  12   5        0.59        0.82      0.54 o 
  -2  12   5       54.66       60.93      1.37 o 
  -1  12   5       14.11       15.42      0.84 o 
   0  12   5      179.60      188.28      2.22 o 
   1  12   5        3.55        3.71      0.62 o 
   2  12   5      580.72      585.50      5.36 o 
   3  12   5      312.13      312.34      3.39 o 
   4  12   5      101.09       90.88      1.72 o 
   5  12   5      175.18      164.50      2.31 o 
   6  12   5       35.82       34.12      1.31 o 
   7  12   5       18.32       18.37      1.04 o 
   8  12   5        0.00        0.43      0.57 o 
   9  12   5        0.13        0.37      0.59 o 
  10  12   5        9.82        6.50      0.58 o 
 -10  13   5       14.63       19.90      1.24 o 
  -9  13   5       38.92       40.31      1.54 o 
  -8  13   5      266.86      281.04      4.82 o 
  -7  13   5        7.84        7.33      0.82 o 
  -6  13   5       48.88       50.23      1.44 o 
  -5  13   5        9.68       13.39      0.82 o 
  -4  13   5       20.32       18.80      0.95 o 
  -3  13   5        0.06        0.33      0.61 o 
  -2  13   5        3.70        3.60      0.96 o 
  -1  13   5       98.94       99.13      1.49 o 
   0  13   5       13.98       14.56      1.15 o 
   1  13   5        4.84        6.21      0.70 o 
   2  13   5       17.47       15.27      0.94 o 
   3  13   5      469.33      465.63      4.34 o 
   4  13   5      160.26      163.10      2.23 o 
   5  13   5       64.60       66.22      1.54 o 
   6  13   5       29.43       28.26      1.10 o 
   7  13   5        0.02        0.64      0.55 o 
   8  13   5        8.58        9.67      0.91 o 
   9  13   5       15.42       20.27      1.84 o 
 -10  14   5        9.77        7.09      0.79 o 
  -9  14   5      127.71      138.20      2.30 o 
  -8  14   5       59.74       68.30      1.72 o 
  -7  14   5      141.06      145.89      2.30 o 
  -6  14   5        7.02        5.26      0.80 o 
  -5  14   5      140.77      138.71      2.52 o 
  -4  14   5        1.60        2.14      0.67 o 
  -3  14   5      148.57      142.17      2.51 o 
  -2  14   5      241.38      227.51      3.16 o 
  -1  14   5      157.95      151.31      2.05 o 
   0  14   5        2.42        2.75      0.58 o 
   1  14   5      221.57      226.67      3.03 o 
   2  14   5       30.77       30.31      1.19 o 
   3  14   5      241.72      232.50      2.87 o 
   4  14   5       60.31       60.71      1.44 o 
   5  14   5       33.48       36.56      1.18 o 
   6  14   5        9.63        6.73      0.75 o 
   7  14   5      103.06       96.92      3.45 o 
   8  14   5       44.24       57.28      1.60 o 
   9  14   5       12.79       22.21      1.51 o 
  -9  15   5        4.77        3.72      0.71 o 
  -8  15   5        3.01        1.54      0.63 o 
  -7  15   5        0.08        0.04      0.45 o 
  -6  15   5       34.54       31.67      1.06 o 
  -5  15   5       29.71       24.69      1.04 o 
  -4  15   5       26.93       25.64      1.16 o 
  -3  15   5      266.12      264.96      3.46 o 
  -2  15   5      232.08      239.67      3.23 o 
  -1  15   5       57.14       50.76      1.21 o 
   0  15   5       11.01       10.48      0.69 o 
   1  15   5        3.09        3.15      0.57 o 
   2  15   5        4.67        5.98      0.78 o 
   3  15   5       81.49       75.45      1.47 o 
   4  15   5       35.06       33.89      1.20 o 
   5  15   5       49.99       44.94      1.19 o 
   6  15   5       85.10       85.85      2.13 o 
   7  15   5      131.28      143.99      2.59 o 
   8  15   5       21.53       30.97      1.20 o 
  -8  16   5        3.64        3.00      1.00 o 
  -7  16   5       26.72       21.99      1.85 o 
  -6  16   5      205.37      214.05      3.36 o 
  -5  16   5      108.98      106.90      3.47 o 
  -4  16   5       30.22       30.92      1.52 o 
  -3  16   5       13.16        9.96      0.97 o 
  -2  16   5       23.27       23.38      1.13 o 
  -1  16   5       30.67       28.68      1.10 o 
   0  16   5       78.19       83.42      1.38 o 
   1  16   5        1.18        1.08      0.46 o 
   2  16   5        2.72        3.11      0.60 o 
   3  16   5       11.53        8.33      0.73 o 
   4  16   5        1.19        1.01      0.65 o 
   5  16   5       17.94       16.81      1.37 o 
   6  16   5       24.77       28.43      1.31 o 
   7  16   5       23.16       28.32      1.27 o 
  -6  17   5        1.13        1.23      0.61 o 
  -5  17   5        3.15        3.83      0.81 o 
  -4  17   5       37.52       28.65      1.19 o 
  -3  17   5        1.40        1.43      0.63 o 
  -2  17   5      110.01      112.62      2.10 o 
  -1  17   5        7.08        4.87      0.62 o 
   0  17   5        8.90        7.58      0.64 o 
   1  17   5        0.00        0.00      0.37 o 
   2  17   5        5.24        3.39      0.69 o 
   3  17   5        9.45       12.19      1.07 o 
   4  17   5        2.82        2.01      0.72 o 
   5  17   5        0.07        0.98      0.81 o 
  -4  18   5        4.02        2.83      0.75 o 
  -3  18   5        0.64        1.01      0.49 o 
  -2  18   5        0.14        0.32      0.61 o 
  -1  18   5        0.58        0.24      0.54 o 
   0  18   5        2.62        1.55      0.50 o 
   1  18   5        2.09        0.80      0.51 o 
   2  18   5       37.16       35.95      1.60 o 
   3  18   5        0.23        1.27      0.74 o 
 -14   0   6      187.49      198.24      4.06 o 
 -13   0   6       89.88      100.19      3.13 o 
 -12   0   6      121.57      134.71      4.34 o 
 -11   0   6        2.77        5.11      2.92 o 
 -10   0   6      156.45      152.54      3.87 o 
  -9   0   6      534.92      528.24      7.09 o 
  -8   0   6       54.56       51.69      1.49 o 
  -7   0   6      289.36      294.90      3.44 o 
  -6   0   6       15.91       35.02      0.95 o 
  -5   0   6       72.52       56.19      1.13 o 
  -4   0   6     1417.51     1519.08     14.09 o 
  -3   0   6     1861.78     2076.69     19.41 o 
  -2   0   6     1541.71     1687.69     11.17 o 
  -1   0   6     2653.46     3084.83     20.18 o 
   0   0   6     1775.07     1877.60     11.75 o 
   1   0   6      493.75      525.84      4.03 o 
   2   0   6      516.30      534.94      6.80 o 
   3   0   6        2.04        3.28      0.42 o 
   4   0   6      103.88      115.36      1.42 o 
   5   0   6      476.53      505.81      3.43 o 
   6   0   6      180.97      210.68      2.26 o 
   7   0   6      345.68      338.82      4.34 o 
   8   0   6       44.05       41.76      1.64 o 
   9   0   6        8.61        8.07      1.34 o 
  10   0   6      489.14      507.83      6.05 o 
  11   0   6      314.34      353.14      5.14 o 
  12   0   6       26.20       22.44      1.60 o 
  13   0   6       10.51        8.45      1.13 o 
 -14   1   6       10.46        9.52      1.79 o 
 -13   1   6       39.51       47.64      1.71 o 
 -12   1   6       96.60      104.37      2.34 o 
 -11   1   6       27.45       33.28      1.40 o 
 -10   1   6        0.57        1.03      0.58 o 
  -9   1   6      729.34      700.83      7.22 o 
  -8   1   6        4.82        5.60      0.60 o 
  -7   1   6      921.78      952.52      6.78 o 
  -6   1   6       22.33       10.84      0.45 o 
  -5   1   6        6.95        9.39      0.40 o 
  -4   1   6        6.92       12.63      0.41 o 
  -3   1   6    10080.50    11427.83     81.03 o 
  -2   1   6     7905.84     8633.39     57.65 o 
  -1   1   6      583.18      638.91      2.62 o 
   0   1   6       97.27       98.93      0.66 o 
   1   1   6       10.83       14.26      0.44 o 
   2   1   6     1682.13     1802.85     16.02 o 
   3   1   6      138.46      144.17      1.12 o 
   4   1   6       87.00       97.44      0.76 o 
   5   1   6       89.96       97.55      0.82 o 
   6   1   6       47.64       43.80      0.80 o 
   7   1   6      351.14      352.71      3.04 o 
   8   1   6     1631.55     1628.30     15.34 o 
   9   1   6      615.09      588.40      4.74 o 
  10   1   6        2.24        1.65      0.59 o 
  11   1   6       80.73       83.08      1.69 o 
  12   1   6        4.37        3.36      0.80 o 
  13   1   6        0.89        0.67      0.56 o 
 -14   2   6        0.11       -0.31      0.62 o 
 -13   2   6       35.90       35.66      1.26 o 
 -12   2   6        1.09        0.80      0.74 o 
 -11   2   6       38.55       39.19      1.03 o 
 -10   2   6      216.43      220.20      2.52 o 
  -9   2   6       76.10       66.20      1.78 o 
  -8   2   6        0.00        0.08      0.42 o 
  -7   2   6       21.63       21.44      0.68 o 
  -6   2   6      893.40      837.25      4.95 o 
  -5   2   6       80.61       76.76      0.77 o 
  -4   2   6     1295.16     1320.69      6.78 o 
  -3   2   6      359.39      344.12      1.78 o 
  -2   2   6      113.49      122.92      0.74 o 
  -1   2   6        3.18        4.52      0.20 o 
   0   2   6      452.46      449.34      3.09 o 
   1   2   6       37.13       46.74      0.75 o 
   2   2   6       30.75       30.84      0.52 o 
   3   2   6      289.22      313.47      2.62 o 
   4   2   6        7.49        5.70      0.36 o 
   5   2   6     1601.59     1632.60      9.03 o 
   6   2   6       37.15       37.68      0.61 o 
   7   2   6       63.91       59.37      1.22 o 
   8   2   6       50.90       46.58      1.05 o 
   9   2   6      124.39      120.37      1.61 o 
  10   2   6       30.09       30.89      1.09 o 
  11   2   6       37.45       39.49      1.08 o 
  12   2   6        0.98        1.54      0.64 o 
  13   2   6        1.41        1.47      0.54 o 
 -14   3   6       28.95       28.56      1.37 o 
 -13   3   6       22.49       22.30      1.17 o 
 -12   3   6       62.89       67.96      1.34 o 
 -11   3   6        7.45        6.31      0.71 o 
 -10   3   6        1.83        2.43      0.67 o 
  -9   3   6      117.34      114.97      3.47 o 
  -8   3   6     1308.22     1291.70     10.14 o 
  -7   3   6      169.87      165.86      1.45 o 
  -6   3   6      107.12      108.97      0.93 o 
  -5   3   6       13.61       15.58      0.41 o 
  -4   3   6     1045.10     1094.21      5.46 o 
  -3   3   6      881.46      888.59      4.02 o 
  -2   3   6       80.20       84.81      0.75 o 
  -1   3   6      236.78      271.46      1.53 o 
   0   3   6        4.53        4.55      0.29 o 
   1   3   6       31.99       39.30      0.50 o 
   2   3   6     2893.15     3360.24     24.12 o 
   3   3   6     2422.13     2840.93     19.72 o 
   4   3   6      254.66      263.17      2.05 o 
   5   3   6       99.39       92.17      0.86 o 
   6   3   6       16.82       18.79      0.72 o 
   7   3   6      330.98      328.37      2.94 o 
   8   3   6       80.52       78.81      1.27 o 
   9   3   6       11.17       11.05      0.77 o 
  10   3   6      117.10      119.12      1.52 o 
  11   3   6       21.46       22.66      0.84 o 
  12   3   6       49.89       54.66      1.22 o 
  13   3   6       25.94       33.69      1.13 o 
 -14   4   6       11.65        9.42      0.96 o 
 -13   4   6        7.27        5.68      0.64 o 
 -12   4   6        4.37        3.39      0.61 o 
 -11   4   6      113.89      122.29      1.65 o 
 -10   4   6       16.37       15.01      0.89 o 
  -9   4   6       32.30       34.63      1.03 o 
  -8   4   6      313.48      294.55      2.68 o 
  -7   4   6        5.29        9.40      0.55 o 
  -6   4   6      207.74      190.38      1.79 o 
  -5   4   6      173.86      176.59      1.20 o 
  -4   4   6       65.80       63.45      0.60 o 
  -3   4   6      290.82      327.89      1.60 o 
  -2   4   6       36.75       45.54      0.44 o 
  -1   4   6     2283.80     2695.00     15.59 o 
   0   4   6      611.20      665.91      3.91 o 
   1   4   6        3.82        2.84      0.20 o 
   2   4   6      847.52      921.79      6.38 o 
   3   4   6      396.33      427.98      2.97 o 
   4   4   6        3.40        3.82      0.29 o 
   5   4   6       37.30       37.40      0.73 o 
   6   4   6      272.04      282.97      2.35 o 
   7   4   6       63.88       62.54      1.03 o 
   8   4   6        3.75        4.17      0.61 o 
   9   4   6       24.28       25.70      0.93 o 
  10   4   6        1.15        0.83      0.54 o 
  11   4   6       17.63       20.90      0.82 o 
  12   4   6        0.60       -0.19      0.39 o 
  13   4   6        0.04        1.19      0.61 o 
 -14   5   6       39.70       43.72      1.37 o 
 -13   5   6      408.23      424.99      4.20 o 
 -12   5   6       69.64       74.37      1.39 o 
 -11   5   6       14.47       16.78      0.97 o 
 -10   5   6       85.44       82.78      1.55 o 
  -9   5   6      230.23      233.73      3.26 o 
  -8   5   6       14.44       12.48      0.86 o 
  -7   5   6        8.56        8.84      0.60 o 
  -6   5   6      477.41      459.17      4.92 o 
  -5   5   6       70.74       68.48      0.70 o 
  -4   5   6       16.54       20.68      0.44 o 
  -3   5   6      227.31      223.26      1.34 o 
  -2   5   6     1123.86     1150.14      6.31 o 
  -1   5   6     1229.58     1309.94      6.92 o 
   0   5   6      327.28      327.02      2.48 o 
   1   5   6      131.68      133.68      1.05 o 
   2   5   6      645.44      746.54      5.04 o 
   3   5   6     1194.76     1332.44      7.14 o 
   4   5   6      492.78      519.01      3.80 o 
   5   5   6      176.42      172.67      1.73 o 
   6   5   6        0.10        0.29      0.45 o 
   7   5   6       14.47       19.83      0.83 o 
   8   5   6       45.05       42.67      0.99 o 
   9   5   6       63.09       67.42      1.28 o 
  10   5   6       38.86       32.89      1.05 o 
  11   5   6      159.93      158.34      1.81 o 
  12   5   6       14.79        8.54      0.79 o 
 -13   6   6       21.44       17.80      1.05 o 
 -12   6   6        6.68        5.17      0.97 o 
 -11   6   6       32.06       30.40      1.07 o 
 -10   6   6       16.52       17.25      1.05 o 
  -9   6   6       33.54       30.77      1.62 o 
  -8   6   6        0.02        0.48      0.63 o 
  -7   6   6      163.63      153.09      2.42 o 
  -6   6   6       74.10       78.65      1.30 o 
  -5   6   6      575.87      579.94      5.32 o 
  -4   6   6       62.84       43.56      0.92 o 
  -3   6   6       38.96       45.20      0.59 o 
  -2   6   6      111.66      103.02      0.67 o 
  -1   6   6        7.72        8.74      0.32 o 
   0   6   6       40.71       58.50      0.48 o 
   1   6   6      551.06      573.94      3.89 o 
   2   6   6      149.44      151.44      1.10 o 
   3   6   6       69.58       71.71      0.76 o 
   4   6   6     1371.71     1446.37      9.60 o 
   5   6   6     1105.74     1075.55      9.19 o 
   6   6   6      134.50      132.75      1.53 o 
   7   6   6        8.01       10.27      0.83 o 
   8   6   6       34.67       34.34      0.93 o 
   9   6   6       12.10        7.77      0.68 o 
  10   6   6       28.21       32.83      1.01 o 
  11   6   6        0.10        0.18      0.44 o 
  12   6   6       30.27       34.61      1.02 o 
 -13   7   6       28.69       33.94      0.99 o 
 -12   7   6        2.85        2.18      0.55 o 
 -11   7   6       27.83       27.26      1.05 o 
 -10   7   6       71.36       76.06      1.74 o 
  -9   7   6      675.35      676.36      7.25 o 
  -8   7   6        4.19        2.19      0.76 o 
  -7   7   6        2.24        2.74      0.77 o 
  -6   7   6       24.59       26.55      1.09 o 
  -5   7   6       16.10       17.21      0.65 o 
  -4   7   6        5.43       11.30      0.56 o 
  -3   7   6     2057.34     2079.09     15.34 o 
  -2   7   6     1232.31     1303.84      9.07 o 
  -1   7   6      144.78      127.31      1.11 o 
   0   7   6      218.66      207.43      1.81 o 
   1   7   6      241.42      267.33      1.85 o 
   2   7   6      240.33      247.67      2.17 o 
   3   7   6       50.28       54.00      0.85 o 
   4   7   6       16.41       15.80      0.57 o 
   5   7   6       60.66       58.52      0.98 o 
   6   7   6      306.47      303.70      2.55 o 
   7   7   6       23.40       27.70      1.01 o 
   8   7   6       17.50       10.39      0.71 o 
   9   7   6       94.95       74.62      1.18 o 
  10   7   6       90.38       92.71      1.59 o 
  11   7   6       34.06       35.82      0.97 o 
  12   7   6        7.89        6.59      0.68 o 
 -13   8   6        5.20        4.30      0.73 o 
 -12   8   6       30.13       34.87      1.03 o 
 -11   8   6       81.53       89.81      1.58 o 
 -10   8   6      162.11      166.57      2.43 o 
  -9   8   6        0.37        0.06      0.60 o 
  -8   8   6      278.52      287.49      3.32 o 
  -7   8   6       48.55       45.86      1.36 o 
  -6   8   6        9.69        5.70      0.85 o 
  -5   8   6     1165.36     1178.45     15.27 o 
  -4   8   6       55.88       53.41      0.95 o 
  -3   8   6        0.02        0.67      0.47 o 
  -2   8   6       99.75       89.12      0.70 o 
  -1   8   6       83.21       89.75      0.86 o 
   0   8   6      953.19      919.64      8.65 o 
   1   8   6      154.51      142.32      1.16 o 
   2   8   6        0.00        0.82      0.36 o 
   3   8   6      146.59      164.02      2.08 o 
   4   8   6       16.68       18.99      1.19 o 
   5   8   6      331.09      334.27      3.29 o 
   6   8   6      177.59      165.02      2.02 o 
   7   8   6        0.46        1.32      0.59 o 
   8   8   6      284.01      267.89      2.62 o 
   9   8   6       78.15       86.12      1.71 o 
  10   8   6       32.45       40.30      0.91 o 
  11   8   6        5.42        5.49      0.65 o 
  12   8   6        0.61        0.40      0.59 o 
 -12   9   6       21.24       21.92      0.82 o 
 -11   9   6       34.31       34.11      1.15 o 
 -10   9   6       39.04       39.42      1.15 o 
  -9   9   6      341.85      344.97      3.93 o 
  -8   9   6      157.43      165.80      2.29 o 
  -7   9   6      175.33      168.07      2.52 o 
  -6   9   6       30.66       29.60      1.25 o 
  -5   9   6        0.00        0.27      0.45 o 
  -4   9   6      237.60      233.39      2.17 o 
  -3   9   6      786.44      871.76     10.20 o 
  -2   9   6     2157.39     2195.18     18.60 o 
  -1   9   6        0.09        0.31      0.23 o 
   0   9   6        1.21        0.87      0.34 o 
   1   9   6      196.52      182.17      2.26 o 
   2   9   6      191.46      184.51      2.05 o 
   3   9   6        0.18        0.22      0.52 o 
   4   9   6       16.47       19.98      1.04 o 
   5   9   6      102.54       94.42      1.70 o 
   6   9   6      314.12      304.52      3.42 o 
   7   9   6      101.50       93.10      1.73 o 
   8   9   6      101.44       79.31      1.35 o 
   9   9   6       72.06       63.04      1.37 o 
  10   9   6        0.77        1.44      0.49 o 
  11   9   6        0.36        0.31      0.49 o 
 -12  10   6       35.94       35.19      1.14 o 
 -11  10   6       46.47       51.91      1.14 o 
 -10  10   6      107.56      108.16      1.65 o 
  -9  10   6        1.49        1.39      0.61 o 
  -8  10   6       85.21       86.65      1.69 o 
  -7  10   6       10.14        9.38      1.13 o 
  -6  10   6       56.60       58.25      1.53 o 
  -5  10   6        8.43        9.43      1.13 o 
  -4  10   6      262.67      259.84      3.37 o 
  -3  10   6        0.16        0.57      0.42 o 
  -2  10   6       82.13       74.73      1.52 o 
  -1  10   6      310.10      285.34      3.74 o 
   0  10   6      239.84      248.03      2.86 o 
   1  10   6      143.36      141.64      1.94 o 
   2  10   6       55.99       56.43      1.18 o 
   3  10   6      180.83      181.95      2.38 o 
   4  10   6      336.32      332.64      3.35 o 
   5  10   6       21.28       20.01      1.04 o 
   6  10   6       46.89       40.95      1.47 o 
   7  10   6      108.58      106.48      1.75 o 
   8  10   6      155.04      148.43      2.10 o 
   9  10   6       17.99       18.46      0.83 o 
  10  10   6       87.95       86.87      1.28 o 
  11  10   6       28.50       25.66      2.83 o 
 -11  11   6       93.73       89.43      2.62 o 
 -10  11   6      121.85      125.70      2.00 o 
  -9  11   6       92.12       97.69      1.78 o 
  -8  11   6      814.46      824.52      8.78 o 
  -7  11   6      840.74      824.88     11.63 o 
  -6  11   6        3.03        3.88      0.66 o 
  -5  11   6       22.86       26.78      0.96 o 
  -4  11   6        0.01       -0.11      0.48 o 
  -3  11   6      456.60      444.95      6.08 o 
  -2  11   6       20.88       28.63      0.82 o 
  -1  11   6      256.16      246.41      2.54 o 
   0  11   6      255.21      248.64      2.45 o 
   1  11   6       75.73       78.04      1.15 o 
   2  11   6      647.39      664.14      5.36 o 
   3  11   6     2509.34     2507.07     25.67 o 
   4  11   6      266.25      257.39      2.97 o 
   5  11   6       15.34       15.38      0.99 o 
   6  11   6       23.54       22.36      1.09 o 
   7  11   6       10.82       10.32      1.06 o 
   8  11   6      135.14      136.62      2.25 o 
   9  11   6       26.42       32.80      1.09 o 
  10  11   6        6.48        5.44      0.62 o 
 -11  12   6       22.25       20.47      0.99 o 
 -10  12   6       58.14       59.94      1.65 o 
  -9  12   6       10.26       12.46      1.09 o 
  -8  12   6       13.34       13.51      1.17 o 
  -7  12   6      185.40      181.79      4.52 o 
  -6  12   6       68.27       63.95      1.46 o 
  -5  12   6       25.34       32.91      1.16 o 
  -4  12   6       54.09       53.54      1.37 o 
  -3  12   6       27.32       25.81      0.88 o 
  -2  12   6        9.45        6.96      0.74 o 
  -1  12   6       29.15       28.82      1.02 o 
   0  12   6      222.26      216.91      2.55 o 
   1  12   6      221.76      227.02      3.29 o 
   2  12   6      396.79      399.02      3.76 o 
   3  12   6      224.76      212.49      3.33 o 
   4  12   6     1452.31     1483.43     14.43 o 
   5  12   6       40.58       40.24      1.34 o 
   6  12   6       22.57       21.67      1.05 o 
   7  12   6       12.98       11.77      1.34 o 
   8  12   6       93.86       90.68      1.70 o 
   9  12   6       81.72       91.72      2.18 o 
  10  12   6       20.37       27.98      1.18 o 
 -10  13   6        0.23       -0.01      0.56 o 
  -9  13   6      145.80      156.44      2.43 o 
  -8  13   6      427.24      456.73      5.31 o 
  -7  13   6      248.78      237.03      3.44 o 
  -6  13   6      118.18      124.95      1.92 o 
  -5  13   6       26.66       27.39      1.35 o 
  -4  13   6       10.44       12.10      0.90 o 
  -3  13   6        0.03        0.15      0.63 o 
  -2  13   6       98.16       91.62      1.66 o 
  -1  13   6        0.07       -0.05      0.54 o 
   0  13   6        0.35        0.00      0.45 o 
   1  13   6      153.12      156.21      2.11 o 
   2  13   6        8.03        8.60      0.88 o 
   3  13   6      832.73      851.23      8.26 o 
   4  13   6      365.68      372.45      4.13 o 
   5  13   6       82.96       78.88      1.67 o 
   6  13   6       27.35       28.43      1.18 o 
   7  13   6        1.77        0.56      0.54 o 
   8  13   6       11.90       10.88      0.84 o 
   9  13   6       48.05       49.46      1.41 o 
  -9  14   6       26.50       32.90      1.36 o 
  -8  14   6       17.91       21.39      1.27 o 
  -7  14   6        1.04        1.40      0.68 o 
  -6  14   6        4.26        3.50      0.64 o 
  -5  14   6       71.11       66.42      1.49 o 
  -4  14   6        0.80        0.26      0.58 o 
  -3  14   6       26.67       23.42      1.24 o 
  -2  14   6       85.90       76.95      1.67 o 
  -1  14   6        3.83        3.55      0.71 o 
   0  14   6       51.45       52.60      1.35 o 
   1  14   6       56.12       58.90      2.11 o 
   2  14   6       52.77       50.87      1.24 o 
   3  14   6        1.28        1.38      0.70 o 
   4  14   6       76.13       73.91      1.45 o 
   5  14   6      128.89      128.18      2.58 o 
   6  14   6        5.18        5.53      0.76 o 
   7  14   6        1.36        1.03      0.47 o 
   8  14   6       66.41       70.24      1.72 o 
  -8  15   6        4.68        4.75      0.65 o 
  -7  15   6       13.93       14.01      0.82 o 
  -6  15   6       38.02       37.62      0.96 o 
  -5  15   6       10.26        8.56      1.11 o 
  -4  15   6        5.08        4.39      0.95 o 
  -3  15   6       16.99       15.76      1.08 o 
  -2  15   6      163.97      167.59      2.56 o 
  -1  15   6        4.37        5.12      0.87 o 
   0  15   6       21.67       20.30      0.89 o 
   1  15   6       19.32       20.43      0.94 o 
   2  15   6        2.71        3.07      0.66 o 
   3  15   6       31.39       30.58      1.11 o 
   4  15   6        1.91        1.73      0.68 o 
   5  15   6        1.57        1.69      0.53 o 
   6  15   6      346.95      367.84      8.79 o 
   7  15   6       31.88       31.72      1.29 o 
  -7  16   6        4.87        2.88      0.91 o 
  -6  16   6       11.87       13.34      1.36 o 
  -5  16   6        0.57       -0.08      0.59 o 
  -4  16   6       70.83       79.76      1.84 o 
  -3  16   6        2.91        2.90      0.80 o 
  -2  16   6        0.32        0.17      0.52 o 
  -1  16   6        4.98        2.97      0.63 o 
   0  16   6       16.15       14.25      0.75 o 
   1  16   6      183.06      191.87      3.07 o 
   2  16   6       37.52       36.34      0.98 o 
   3  16   6       19.70       20.03      1.00 o 
   4  16   6       69.69       72.64      1.66 o 
   5  16   6       32.31       33.42      1.26 o 
   6  16   6        1.00        1.65      0.92 o 
  -5  17   6        1.00        1.45      0.64 o 
  -4  17   6        2.32        1.80      0.68 o 
  -3  17   6      136.43      127.97      3.25 o 
  -2  17   6       25.20       21.50      0.99 o 
  -1  17   6      125.97      119.20      2.29 o 
   0  17   6        0.73        0.38      0.43 o 
   1  17   6       15.59       12.14      0.73 o 
   2  17   6       22.55       18.97      1.00 o 
   3  17   6       34.12       36.86      1.33 o 
   4  17   6      108.20      121.73      3.10 o 
  -2  18   6        0.91        0.27      0.64 o 
  -1  18   6       44.56       49.27      1.91 o 
   0  18   6       43.92       44.85      1.51 o 
   1  18   6        8.17       11.32      1.95 o 
 -14   1   7       90.12      100.16      1.83 o 
 -13   1   7       43.87       42.75      1.26 o 
 -12   1   7        9.11        8.56      1.03 o 
 -11   1   7       27.28       27.26      1.47 o 
 -10   1   7        1.03        1.45      0.59 o 
  -9   1   7       92.42       86.70      1.39 o 
  -8   1   7       33.50       28.03      0.88 o 
  -7   1   7      646.20      675.12      5.07 o 
  -6   1   7      121.42      109.71      1.53 o 
  -5   1   7      141.35      152.21      1.31 o 
  -4   1   7        0.71        0.90      0.29 o 
  -3   1   7     3324.16     3619.34     20.92 o 
  -2   1   7     2512.70     2858.39     15.34 o 
  -1   1   7      604.27      741.38      3.24 o 
   0   1   7      316.20      309.45      1.65 o 
   1   1   7        0.17        0.89      0.29 o 
   2   1   7      166.49      164.86      1.35 o 
   3   1   7        0.28        0.71      0.25 o 
   4   1   7        6.93        9.99      0.37 o 
   5   1   7      163.65      173.65      1.49 o 
   6   1   7       37.94       38.86      0.90 o 
   7   1   7       53.62       54.66      1.11 o 
   8   1   7      178.33      173.73      1.98 o 
   9   1   7      741.15      749.32      6.25 o 
  10   1   7        2.17        2.95      0.75 o 
  11   1   7        1.30        1.42      0.55 o 
  12   1   7        1.51        2.82      0.66 o 
 -14   2   7       84.72       77.41      1.59 o 
 -13   2   7        7.13        6.56      0.81 o 
 -12   2   7        9.25        8.94      1.11 o 
 -11   2   7       82.95       87.27      1.71 o 
 -10   2   7       15.38       22.61      1.14 o 
  -9   2   7     2022.88     1981.12     18.58 o 
  -8   2   7      108.94       97.70      1.48 o 
  -7   2   7      161.88      160.98      1.72 o 
  -6   2   7        5.13        4.71      0.56 o 
  -5   2   7     1439.70     1542.62     10.49 o 
  -4   2   7      180.14      221.89      1.49 o 
  -3   2   7     4475.09     4915.48     32.04 o 
  -2   2   7       13.80       13.13      0.39 o 
  -1   2   7       87.02      112.11      0.77 o 
   0   2   7        6.95        6.75      0.29 o 
   1   2   7      319.23      258.34      1.60 o 
   2   2   7      412.44      442.30      3.03 o 
   3   2   7       28.26       27.58      0.47 o 
   4   2   7       41.11       36.15      0.68 o 
   5   2   7      319.23      310.89      2.17 o 
   6   2   7      255.14      248.50      2.34 o 
   7   2   7       77.31       65.69      1.20 o 
   8   2   7      422.16      423.99      4.86 o 
   9   2   7        4.40        5.72      0.74 o 
  10   2   7       16.30       18.01      0.77 o 
  11   2   7        0.57       -0.28      0.56 o 
  12   2   7        0.06       -0.57      0.57 o 
 -14   3   7       21.61       19.29      1.77 o 
 -13   3   7      127.87      140.76      3.00 o 
 -12   3   7      195.24      194.42      2.07 o 
 -11   3   7      448.54      476.42      4.42 o 
 -10   3   7        1.44        1.87      0.69 o 
  -9   3   7      249.52      231.44      2.46 o 
  -8   3   7       32.01       22.71      0.92 o 
  -7   3   7      525.76      532.93      4.81 o 
  -6   3   7      227.29      211.46      1.65 o 
  -5   3   7      160.35      173.15      1.29 o 
  -4   3   7       10.67       12.00      0.41 o 
  -3   3   7      384.81      421.83      2.45 o 
  -2   3   7        0.03        0.99      0.23 o 
  -1   3   7     1177.56     1326.83      5.98 o 
   0   3   7       59.85       71.63      0.71 o 
   1   3   7        1.35        2.51      0.25 o 
   2   3   7       28.18       24.63      0.48 o 
   3   3   7        0.07        1.03      0.30 o 
   4   3   7      198.21      223.44      2.02 o 
   5   3   7      154.12      151.91      1.32 o 
   6   3   7        0.01        0.25      0.41 o 
   7   3   7        0.04        1.54      0.63 o 
   8   3   7      358.13      355.51      3.24 o 
   9   3   7      284.23      286.82      2.57 o 
  10   3   7       19.15       19.79      0.76 o 
  11   3   7        1.22        1.27      0.46 o 
  12   3   7        0.34        0.40      0.45 o 
 -14   4   7      147.34      140.68      3.73 o 
 -13   4   7      115.94      114.86      1.94 o 
 -12   4   7        0.48        0.20      0.48 o 
 -11   4   7      251.73      261.08      2.81 o 
 -10   4   7        8.08        9.83      0.77 o 
  -9   4   7     1016.73     1007.06      9.06 o 
  -8   4   7        2.17        1.65      0.53 o 
  -7   4   7       22.92       21.41      0.71 o 
  -6   4   7        2.64        3.79      0.46 o 
  -5   4   7      790.99      796.03      5.23 o 
  -4   4   7      720.85      687.63      3.56 o 
  -3   4   7       16.13       18.55      0.40 o 
  -2   4   7       67.90       67.64      0.64 o 
  -1   4   7       22.72       30.15      0.36 o 
   0   4   7     1342.60     1474.99      9.94 o 
   1   4   7     1077.35     1162.29      7.25 o 
   2   4   7      125.81      133.38      1.01 o 
   3   4   7      106.61      102.86      0.92 o 
   4   4   7      305.10      301.94      1.96 o 
   5   4   7       31.97       29.37      0.74 o 
   6   4   7       76.16       79.19      1.25 o 
   7   4   7       34.64       26.08      0.92 o 
   8   4   7        0.56        1.66      0.62 o 
   9   4   7       68.55       66.00      1.24 o 
  10   4   7        2.84        3.22      0.62 o 
  11   4   7      146.42      164.17      1.94 o 
  12   4   7       24.22       23.55      1.48 o 
 -13   5   7      234.77      268.63      3.06 o 
 -12   5   7      103.57      105.15      1.87 o 
 -11   5   7       52.71       56.41      1.53 o 
 -10   5   7       79.69       84.35      1.97 o 
  -9   5   7       73.48       76.51      1.88 o 
  -8   5   7      430.11      421.94      4.57 o 
  -7   5   7      206.85      197.76      2.28 o 
  -6   5   7      375.28      380.53      4.33 o 
  -5   5   7      127.09      120.84      1.20 o 
  -4   5   7        1.79        0.69      0.29 o 
  -3   5   7       95.30       83.93      0.72 o 
  -2   5   7      236.08      183.61      1.17 o 
  -1   5   7      263.25      265.98      1.56 o 
   0   5   7      297.89      334.82      2.70 o 
   1   5   7      326.32      371.62      2.16 o 
   2   5   7       97.79       91.70      0.93 o 
   3   5   7     2326.15     2445.12     19.72 o 
   4   5   7      552.82      567.04      4.48 o 
   5   5   7      110.26      104.28      1.42 o 
   6   5   7       70.95       67.37      1.13 o 
   7   5   7       90.04       80.75      1.29 o 
   8   5   7      142.10      114.97      1.66 o 
   9   5   7       15.30       16.36      0.82 o 
  10   5   7        0.04        0.40      0.54 o 
  11   5   7        0.45        0.36      0.52 o 
  12   5   7       25.16       25.71      1.15 o 
 -13   6   7        1.57        0.79      0.62 o 
 -12   6   7       21.92       26.76      1.16 o 
 -11   6   7       28.01       29.67      1.24 o 
 -10   6   7        0.52        1.05      0.68 o 
  -9   6   7     1381.25     1355.19     13.49 o 
  -8   6   7      143.68      139.88      2.15 o 
  -7   6   7      122.07      124.53      1.98 o 
  -6   6   7      139.85      140.16      2.07 o 
  -5   6   7        2.05        2.03      0.58 o 
  -4   6   7        0.97        3.90      0.49 o 
  -3   6   7      321.75      330.65      2.72 o 
  -2   6   7      238.23      233.43      1.61 o 
  -1   6   7        1.18        0.92      0.25 o 
   0   6   7        8.81        9.73      0.31 o 
   1   6   7       42.59       51.20      0.65 o 
   2   6   7       56.60       63.37      0.73 o 
   3   6   7      280.82      290.34      2.34 o 
   4   6   7        1.21        2.36      0.64 o 
   5   6   7        5.54        5.96      0.57 o 
   6   6   7        2.22        4.91      0.60 o 
   7   6   7        2.01        2.01      0.53 o 
   8   6   7      156.00      134.12      1.61 o 
   9   6   7       70.50       67.39      1.21 o 
  10   6   7        0.14       -0.20      0.51 o 
  11   6   7        2.39        2.04      0.53 o 
  12   6   7        1.54        2.23      0.69 o 
 -13   7   7       91.73      105.05      1.53 o 
 -12   7   7       43.73       44.79      1.28 o 
 -11   7   7       65.70       62.08      1.31 o 
 -10   7   7       71.04       70.61      1.65 o 
  -9   7   7      257.20      250.85      3.22 o 
  -8   7   7      466.81      471.00      4.80 o 
  -7   7   7      120.72      114.68      1.96 o 
  -6   7   7     1215.57     1207.62     11.19 o 
  -5   7   7       41.37       43.66      1.05 o 
  -4   7   7       59.22       66.87      1.14 o 
  -3   7   7        0.09        0.39      0.33 o 
  -2   7   7      145.28      148.96      1.56 o 
  -1   7   7      252.63      241.68      1.88 o 
   0   7   7        0.01        0.75      0.21 o 
   1   7   7        4.05        2.96      0.40 o 
   2   7   7       59.59       57.70      1.05 o 
   3   7   7       15.61       11.49      0.86 o 
   4   7   7       41.09       41.20      0.97 o 
   5   7   7      264.54      256.51      2.53 o 
   6   7   7        3.71        3.31      0.53 o 
   7   7   7       42.02       39.13      0.89 o 
   8   7   7      315.08      278.73      2.89 o 
   9   7   7       23.96       18.79      0.66 o 
  10   7   7       17.07       19.56      0.80 o 
  11   7   7        5.37        6.28      0.69 o 
 -12   8   7       27.74       27.91      1.03 o 
 -11   8   7       21.70       20.92      0.90 o 
 -10   8   7       82.82       79.97      1.50 o 
  -9   8   7      112.54      113.83      2.04 o 
  -8   8   7       70.41       67.68      1.62 o 
  -7   8   7       26.57       30.26      1.25 o 
  -6   8   7      120.81      115.87      1.89 o 
  -5   8   7     1284.20     1214.02     13.25 o 
  -4   8   7      217.09      206.61      2.32 o 
  -3   8   7       68.85       64.53      1.11 o 
  -2   8   7      348.77      341.09      4.72 o 
  -1   8   7      167.19      159.63      1.66 o 
   0   8   7      388.09      376.19      3.56 o 
   1   8   7       14.75       19.13      0.96 o 
   2   8   7       15.97       16.38      0.75 o 
   3   8   7      256.01      259.21      2.54 o 
   4   8   7      419.16      404.30      3.73 o 
   5   8   7      169.18      165.80      2.27 o 
   6   8   7      151.10      143.70      2.44 o 
   7   8   7       94.21       98.75      1.63 o 
   8   8   7        1.73        1.20      0.64 o 
   9   8   7       23.97       20.71      0.73 o 
  10   8   7        0.75        1.08      0.53 o 
  11   8   7       50.91       62.21      1.46 o 
 -12   9   7        1.84        0.96      0.53 o 
 -11   9   7        6.19        4.03      0.61 o 
 -10   9   7       19.40       20.81      0.93 o 
  -9   9   7      118.35      120.66      1.97 o 
  -8   9   7      176.44      174.81      2.37 o 
  -7   9   7      535.45      546.40      5.61 o 
  -6   9   7       18.39       19.15      1.03 o 
  -5   9   7       63.21       63.64      1.07 o 
  -4   9   7      191.50      187.64      2.31 o 
  -3   9   7      140.33      133.15      1.56 o 
  -2   9   7      422.85      434.97      6.83 o 
  -1   9   7      998.05      983.86     10.04 o 
   0   9   7      175.32      175.40      2.37 o 
   1   9   7       24.06       20.81      0.92 o 
   2   9   7       31.89       32.13      0.99 o 
   3   9   7      121.92      126.68      1.87 o 
   4   9   7       28.40       33.85      1.29 o 
   5   9   7       78.80       83.53      1.64 o 
   6   9   7       91.25       84.64      1.80 o 
   7   9   7        9.51        6.94      0.84 o 
   8   9   7       99.56       92.40      1.49 o 
   9   9   7       32.72       30.46      0.96 o 
  10   9   7       21.91       22.18      0.80 o 
  11   9   7       14.24       17.43      0.89 o 
 -11  10   7       53.18       57.64      1.19 o 
 -10  10   7      176.22      178.49      2.28 o 
  -9  10   7      475.99      504.79      5.06 o 
  -8  10   7       38.48       36.39      1.14 o 
  -7  10   7        1.48        1.13      0.61 o 
  -6  10   7        1.45        0.93      0.69 o 
  -5  10   7       20.77       25.01      0.94 o 
  -4  10   7      164.56      151.80      1.84 o 
  -3  10   7       16.32       14.10      0.83 o 
  -2  10   7        2.12        1.92      0.50 o 
  -1  10   7      437.95      426.28      4.08 o 
   0  10   7     1164.30     1145.55     12.91 o 
   1  10   7      108.85      112.28      1.96 o 
   2  10   7      423.67      446.01      5.29 o 
   3  10   7      166.58      165.95      2.14 o 
   4  10   7      185.83      188.53      2.46 o 
   5  10   7      360.01      358.59      3.68 o 
   6  10   7       20.78       21.17      1.00 o 
   7  10   7       67.57       66.08      1.70 o 
   8  10   7        8.65        6.31      0.72 o 
   9  10   7       21.85       24.26      0.91 o 
  10  10   7        9.14       12.40      0.62 o 
 -11  11   7        2.46        1.87      0.74 o 
 -10  11   7      101.89      105.49      1.78 o 
  -9  11   7       67.62       68.45      1.57 o 
  -8  11   7      190.12      189.76      3.20 o 
  -7  11   7      147.35      161.15      2.38 o 
  -6  11   7       51.24       54.85      1.57 o 
  -5  11   7       99.99      104.64      1.75 o 
  -4  11   7       23.05       23.82      1.01 o 
  -3  11   7      360.06      345.22      5.69 o 
  -2  11   7      402.83      392.09      4.04 o 
  -1  11   7       47.65       49.70      1.17 o 
   0  11   7       46.12       43.50      1.08 o 
   1  11   7      121.60      121.17      1.81 o 
   2  11   7      730.77      729.82      6.83 o 
   3  11   7        8.46        7.03      0.79 o 
   4  11   7       21.68       18.98      1.00 o 
   5  11   7        4.83        3.24      0.70 o 
   6  11   7      161.78      152.70      1.98 o 
   7  11   7      169.24      164.49      2.08 o 
   8  11   7      118.27      107.01      1.88 o 
   9  11   7       47.13       51.62      1.08 o 
 -10  12   7        1.77        2.57      0.73 o 
  -9  12   7       15.77       17.89      1.00 o 
  -8  12   7        0.02       -0.08      0.48 o 
  -7  12   7       18.02       17.49      0.98 o 
  -6  12   7       17.85       16.39      0.93 o 
  -5  12   7       11.56       10.27      0.71 o 
  -4  12   7       40.31       41.67      1.13 o 
  -3  12   7       43.10       43.08      1.15 o 
  -2  12   7      207.78      210.95      2.60 o 
  -1  12   7        0.98        1.83      0.61 o 
   0  12   7        3.44        4.47      0.62 o 
   1  12   7      475.28      470.68      7.25 o 
   2  12   7       33.34       35.38      0.97 o 
   3  12   7       51.06       47.92      1.22 o 
   4  12   7      325.39      343.52      3.72 o 
   5  12   7      133.64      130.59      1.76 o 
   6  12   7        2.59        1.85      0.57 o 
   7  12   7        0.93        0.51      0.50 o 
   8  12   7        1.25        2.35      0.48 o 
   9  12   7        4.95        2.57      0.63 o 
  -9  13   7       87.03       98.90      1.90 o 
  -8  13   7      220.37      250.48      3.41 o 
  -7  13   7       13.36       15.03      1.11 o 
  -6  13   7       54.51       63.19      1.50 o 
  -5  13   7       30.07       32.59      1.14 o 
  -4  13   7        6.62        6.86      0.90 o 
  -3  13   7        0.32       -0.76      0.76 o 
  -2  13   7       87.14       91.07      1.74 o 
  -1  13   7      330.55      314.55      5.52 o 
   0  13   7       34.42       36.22      1.18 o 
   1  13   7      175.42      178.48      2.68 o 
   2  13   7      782.90      798.09     11.85 o 
   3  13   7       37.40       34.99      1.12 o 
   4  13   7       78.72       79.25      1.61 o 
   5  13   7       14.33       13.32      0.95 o 
   6  13   7       13.00       13.25      0.85 o 
   7  13   7        0.03       -0.09      0.49 o 
   8  13   7        1.10        1.36      0.60 o 
  -9  14   7      197.46      225.04      2.91 o 
  -8  14   7      126.83      132.89      2.43 o 
  -7  14   7       37.25       44.37      1.31 o 
  -6  14   7       30.35       31.21      0.99 o 
  -5  14   7      123.57      129.98      2.88 o 
  -4  14   7        5.92        8.72      1.20 o 
  -3  14   7        2.99        4.22      0.88 o 
  -2  14   7        1.54        1.39      0.72 o 
  -1  14   7       11.63       11.00      0.84 o 
   0  14   7      679.59      696.71      9.19 o 
   1  14   7      185.77      193.80      3.27 o 
   2  14   7      170.66      176.87      2.67 o 
   3  14   7       92.65       98.05      1.80 o 
   4  14   7       61.49       59.33      1.22 o 
   5  14   7        0.83        0.77      0.56 o 
   6  14   7       40.23       35.70      1.05 o 
   7  14   7       13.91       15.05      1.15 o 
  -7  15   7       31.99       41.40      1.80 o 
  -6  15   7       96.48      102.36      1.84 o 
  -5  15   7       18.24       21.49      1.11 o 
  -4  15   7       17.76       15.64      1.13 o 
  -3  15   7       44.76       39.96      1.80 o 
  -2  15   7       44.04       44.86      1.74 o 
  -1  15   7      351.28      362.38      5.32 o 
   0  15   7       49.87       51.26      1.41 o 
   1  15   7       20.50       19.45      0.95 o 
   2  15   7       32.35       37.14      1.30 o 
   3  15   7       41.84       37.06      1.13 o 
   4  15   7      111.75      115.75      2.35 o 
   5  15   7       10.87       10.96      1.05 o 
   6  15   7      206.09      202.09      7.04 o 
  -6  16   7        1.69        0.89      0.74 o 
  -5  16   7       38.43       44.59      1.56 o 
  -4  16   7       43.98       54.19      1.54 o 
  -3  16   7       15.50       21.54      1.04 o 
  -2  16   7       81.29       80.19      2.97 o 
  -1  16   7       15.81       13.61      1.00 o 
   0  16   7       26.07       31.34      1.44 o 
   1  16   7       62.15       66.18      1.32 o 
   2  16   7        0.73        1.14      0.49 o 
   3  16   7       17.00       19.27      0.78 o 
   4  16   7      149.50      155.15      2.14 o 
   5  16   7      493.25      583.26      7.57 o 
  -4  17   7        7.75       10.21      1.70 o 
  -3  17   7       71.84       85.91      3.47 o 
  -2  17   7       69.39       72.56      4.51 o 
  -1  17   7        6.69        4.69      2.19 o 
   0  17   7       12.15       11.88      0.89 o 
   1  17   7        6.18        3.49      0.76 o 
   2  17   7       60.09       67.23      1.39 o 
 -13   0   8      605.80      703.76     11.36 o 
 -12   0   8        2.74        4.73      1.32 o 
 -11   0   8        0.69        0.65      0.80 o 
 -10   0   8      206.64      197.05      2.97 o 
  -9   0   8      298.76      302.64      3.89 o 
  -8   0   8      834.06      838.49      9.26 o 
  -7   0   8       31.13       27.49      1.22 o 
  -6   0   8        5.44        7.07      1.06 o 
  -5   0   8      248.22      251.57      4.61 o 
  -4   0   8     5130.75     5461.52    164.93 o 
  -3   0   8     5808.33     6094.29     69.92 o 
  -2   0   8     1100.01     1120.23      7.70 o 
  -1   0   8        1.20        0.77      0.47 o 
   0   0   8      398.74      381.06      2.89 o 
   1   0   8      305.02      256.99      2.13 o 
   2   0   8      321.08      316.08      2.39 o 
   3   0   8       79.06       88.99      1.39 o 
   4   0   8       10.38       12.17      0.58 o 
   5   0   8        0.91        1.34      0.73 o 
   6   0   8       74.22       72.24      1.89 o 
   7   0   8     1399.62     1430.26     22.73 o 
   8   0   8     3461.87     3359.23     62.07 o 
   9   0   8       44.74       50.47      1.83 o 
  10   0   8       26.83       24.81      1.46 o 
  11   0   8       22.71       24.93      1.35 o 
  12   0   8      120.24      138.83      2.57 o 
 -13   1   8      108.04      125.95      2.29 o 
 -12   1   8        0.01        0.24      0.50 o 
 -11   1   8       67.46       62.70      1.24 o 
 -10   1   8       74.11       74.13      1.42 o 
  -9   1   8       47.20       53.81      1.46 o 
  -8   1   8      101.78       93.91      1.42 o 
  -7   1   8      181.53      162.91      2.26 o 
  -6   1   8       73.25       65.76      1.14 o 
  -5   1   8      243.20      255.78      2.50 o 
  -4   1   8      306.43      315.58      3.74 o 
  -3   1   8      373.69      388.28      2.85 o 
  -2   1   8      161.60      151.15      0.99 o 
  -1   1   8      392.85      344.42      2.01 o 
   0   1   8      278.29      299.53      1.75 o 
   1   1   8       11.49        6.94      0.39 o 
   2   1   8       40.20       44.29      0.59 o 
   3   1   8      146.63      137.80      1.78 o 
   4   1   8        8.96       10.25      0.56 o 
   5   1   8       14.76       15.45      0.68 o 
   6   1   8      101.71       92.77      1.28 o 
   7   1   8        0.23        0.39      0.48 o 
   8   1   8      488.65      481.42      5.57 o 
   9   1   8       15.19       18.56      0.85 o 
  10   1   8      173.77      177.56      2.06 o 
  11   1   8        7.44        5.36      0.62 o 
  12   1   8        0.63        0.11      0.43 o 
 -13   2   8      112.72      133.47      1.92 o 
 -12   2   8       85.56       87.06      1.37 o 
 -11   2   8        2.89        3.57      0.64 o 
 -10   2   8      103.51       91.13      1.47 o 
  -9   2   8      405.42      409.84      3.97 o 
  -8   2   8      130.00      118.12      1.49 o 
  -7   2   8      174.68      167.46      1.88 o 
  -6   2   8       10.45       11.24      0.70 o 
  -5   2   8       31.43       31.75      0.80 o 
  -4   2   8      324.44      357.63      4.14 o 
  -3   2   8      505.41      511.11      3.73 o 
  -2   2   8      106.71      106.29      0.77 o 
  -1   2   8       27.91       32.14      0.57 o 
   0   2   8        8.42        7.29      0.39 o 
   1   2   8       81.59       87.64      0.84 o 
   2   2   8       65.67       71.81      0.73 o 
   3   2   8      342.01      308.21      3.44 o 
   4   2   8       30.77       33.81      0.79 o 
   5   2   8      116.64      108.56      1.25 o 
   6   2   8        4.92        5.26      0.59 o 
   7   2   8        5.44        7.07      0.72 o 
   8   2   8      236.06      216.48      3.09 o 
   9   2   8       11.97       11.09      0.75 o 
  10   2   8        1.23        1.13      0.49 o 
  11   2   8      138.80      159.46      1.72 o 
  12   2   8       68.33       81.70      1.45 o 
 -13   3   8       13.38       11.68      1.75 o 
 -12   3   8       21.24       22.08      1.46 o 
 -11   3   8      177.35      167.39      2.01 o 
 -10   3   8        5.84        4.80      0.77 o 
  -9   3   8       72.47       67.92      1.24 o 
  -8   3   8        0.04       -0.03      0.46 o 
  -7   3   8       29.87       32.48      1.02 o 
  -6   3   8       42.96       35.77      1.04 o 
  -5   3   8      229.82      247.98      2.55 o 
  -4   3   8      110.37      106.08      1.30 o 
  -3   3   8        4.16        3.89      0.33 o 
  -2   3   8       22.63       33.60      0.51 o 
  -1   3   8        2.21        1.24      0.29 o 
   0   3   8       37.78       31.49      0.57 o 
   1   3   8        0.05        1.03      0.33 o 
   2   3   8        1.64        1.40      0.31 o 
   3   3   8      959.32      921.21      8.12 o 
   4   3   8       68.09       59.02      0.90 o 
   5   3   8      141.35      130.00      1.48 o 
   6   3   8       46.10       44.16      0.97 o 
   7   3   8       81.98       83.20      1.32 o 
   8   3   8      138.32      130.40      1.73 o 
   9   3   8        0.01        0.50      0.52 o 
  10   3   8        2.10        2.92      0.55 o 
  11   3   8        4.60        3.48      0.47 o 
  12   3   8        0.76        0.86      0.57 o 
 -13   4   8      116.15      115.63      3.90 o 
 -12   4   8       16.72       14.59      1.59 o 
 -11   4   8       16.78       17.84      1.43 o 
 -10   4   8        9.29        8.85      0.98 o 
  -9   4   8       72.52       72.72      1.69 o 
  -8   4   8      728.21      718.16      6.56 o 
  -7   4   8      125.53      118.32      1.76 o 
  -6   4   8       29.39       30.30      0.88 o 
  -5   4   8       46.06       43.04      0.87 o 
  -4   4   8      396.05      403.80      4.32 o 
  -3   4   8        9.18       17.19      0.60 o 
  -2   4   8       81.69       90.67      1.06 o 
  -1   4   8       20.73       22.00      0.62 o 
   0   4   8        5.17        4.76      0.44 o 
   1   4   8       67.80       91.76      0.95 o 
   2   4   8     1927.43     2007.70     27.88 o 
   3   4   8      552.15      576.95      7.77 o 
   4   4   8       15.80       17.90      0.64 o 
   5   4   8       27.26       27.31      0.88 o 
   6   4   8       42.20       33.69      1.11 o 
   7   4   8      119.24      110.75      1.74 o 
   8   4   8       13.34       12.88      0.86 o 
   9   4   8       43.32       41.84      1.19 o 
  10   4   8        0.12        0.77      0.53 o 
  11   4   8        2.56        2.09      0.61 o 
 -13   5   8       17.92       20.39      0.99 o 
 -12   5   8       83.12       82.62      2.31 o 
 -11   5   8       46.29       41.12      1.42 o 
 -10   5   8       95.29       90.18      1.99 o 
  -9   5   8      166.65      170.29      2.81 o 
  -8   5   8        4.98        6.14      0.90 o 
  -7   5   8      553.47      526.77      4.83 o 
  -6   5   8        0.26       -0.07      0.44 o 
  -5   5   8      186.12      181.45      1.88 o 
  -4   5   8       57.80       54.35      0.92 o 
  -3   5   8        0.02        0.47      0.28 o 
  -2   5   8      254.64      273.33      2.41 o 
  -1   5   8      391.80      391.77      3.04 o 
   0   5   8       19.17       25.35      0.67 o 
   1   5   8       28.33       34.71      0.73 o 
   2   5   8      140.37      140.66      1.83 o 
   3   5   8        0.54        2.83      0.48 o 
   4   5   8        5.32        5.53      0.66 o 
   5   5   8        2.38        3.25      0.56 o 
   6   5   8        0.74        0.65      0.51 o 
   7   5   8        8.37        9.35      0.66 o 
   8   5   8       54.04       46.88      1.17 o 
   9   5   8       16.18       17.88      0.86 o 
  10   5   8        0.16        0.84      0.47 o 
  11   5   8        5.03        5.01      0.54 o 
 -13   6   8       43.40       51.23      1.48 o 
 -12   6   8        1.53        1.01      0.76 o 
 -11   6   8       13.92       10.26      1.18 o 
 -10   6   8       20.58       20.14      1.47 o 
  -9   6   8     1143.88     1148.75     12.34 o 
  -8   6   8      568.59      547.49      5.52 o 
  -7   6   8      258.74      258.78      3.70 o 
  -6   6   8       61.53       68.14      1.59 o 
  -5   6   8      121.93      111.59      2.38 o 
  -4   6   8      265.17      261.64      2.96 o 
  -3   6   8       50.05       53.79      0.90 o 
  -2   6   8      247.99      237.31      3.41 o 
  -1   6   8       81.69       82.30      1.18 o 
   0   6   8       25.48       28.29      0.60 o 
   1   6   8      646.89      593.53      6.33 o 
   2   6   8      281.14      296.43      4.48 o 
   3   6   8        2.45        2.07      0.54 o 
   4   6   8       56.36       53.09      1.10 o 
   5   6   8       23.50       21.63      0.88 o 
   6   6   8       16.33       16.99      0.83 o 
   7   6   8        1.30        1.42      0.51 o 
   8   6   8      171.70      149.58      1.79 o 
   9   6   8        1.12        0.41      0.53 o 
  10   6   8        0.27        0.18      0.39 o 
  11   6   8      125.51      143.01      2.10 o 
 -12   7   8        5.21        4.06      0.70 o 
 -11   7   8       11.83       10.96      1.42 o 
 -10   7   8       16.74       21.00      1.16 o 
  -9   7   8        0.12        0.83      0.60 o 
  -8   7   8        4.48        3.34      0.73 o 
  -7   7   8      150.14      150.39      2.29 o 
  -6   7   8      311.03      321.42      3.54 o 
  -5   7   8      805.71      774.60      9.76 o 
  -4   7   8      105.18      109.06      2.49 o 
  -3   7   8        0.17        0.94      0.43 o 
  -2   7   8      104.05       96.74      1.82 o 
  -1   7   8        0.76        0.39      0.42 o 
   0   7   8      381.44      379.40      5.55 o 
   1   7   8       39.77       40.46      0.94 o 
   2   7   8      312.02      300.80      3.91 o 
   3   7   8       75.41       63.33      1.23 o 
   4   7   8       13.68       19.79      0.93 o 
   5   7   8       14.54       10.79      0.70 o 
   6   7   8       61.43       60.94      1.20 o 
   7   7   8       10.51        9.78      0.76 o 
   8   7   8      339.26      299.71      2.60 o 
   9   7   8        4.38        3.45      0.55 o 
  10   7   8       34.26       38.52      1.05 o 
  11   7   8       23.23       22.10      1.00 o 
 -12   8   8        1.39        1.98      0.68 o 
 -11   8   8        1.50        1.31      0.71 o 
 -10   8   8      203.52      199.51      2.44 o 
  -9   8   8        1.96        4.07      0.74 o 
  -8   8   8      207.51      198.01      2.50 o 
  -7   8   8       84.15       89.26      1.63 o 
  -6   8   8        2.00        2.20      0.61 o 
  -5   8   8      262.24      256.22      3.66 o 
  -4   8   8     1746.02     1728.22     18.72 o 
  -3   8   8     1251.69     1249.18     17.78 o 
  -2   8   8       17.12       17.03      0.80 o 
  -1   8   8        3.50        4.63      0.61 o 
   0   8   8      236.05      224.86      4.04 o 
   1   8   8       26.80       26.95      0.91 o 
   2   8   8        8.00        9.33      0.77 o 
   3   8   8        3.11        1.54      0.57 o 
   4   8   8        2.77        3.01      0.60 o 
   5   8   8      168.74      165.75      2.07 o 
   6   8   8        3.88        2.51      0.73 o 
   7   8   8      502.97      446.53      5.79 o 
   8   8   8      323.53      282.90      2.98 o 
   9   8   8        9.13        4.86      0.60 o 
  10   8   8        5.11        5.64      0.83 o 
 -11   9   8        1.43        1.23      0.46 o 
 -10   9   8        0.02       -0.11      0.46 o 
  -9   9   8       42.16       40.31      1.18 o 
  -8   9   8       18.66       19.73      1.00 o 
  -7   9   8      155.22      143.12      2.09 o 
  -6   9   8      524.33      529.06      5.57 o 
  -5   9   8      275.50      273.99      3.97 o 
  -4   9   8       47.24       49.49      1.03 o 
  -3   9   8      170.11      174.83      2.45 o 
  -2   9   8       81.44       73.03      1.76 o 
  -1   9   8      103.42      100.03      2.32 o 
   0   9   8       14.59       13.71      0.94 o 
   1   9   8        5.41        6.28      0.78 o 
   2   9   8      113.72      117.38      2.12 o 
   3   9   8      469.32      436.33      4.37 o 
   4   9   8        2.42        2.05      0.67 o 
   5   9   8      159.72      140.28      2.10 o 
   6   9   8        0.67       -0.44      0.65 o 
   7   9   8        4.02        4.18      0.86 o 
   8   9   8        8.13        7.65      0.73 o 
   9   9   8        3.17        2.13      0.51 o 
  10   9   8       21.67       21.73      1.31 o 
 -11  10   8      148.78      161.96      2.37 o 
 -10  10   8       66.36       74.30      1.28 o 
  -9  10   8       60.46       56.38      1.44 o 
  -8  10   8       23.15       20.22      0.99 o 
  -7  10   8       23.34       23.48      1.00 o 
  -6  10   8       82.85       89.76      1.81 o 
  -5  10   8       86.77       72.18      1.45 o 
  -4  10   8       51.38       48.08      1.01 o 
  -3  10   8      494.32      471.23      9.26 o 
  -2  10   8       60.25       56.63      2.88 o 
  -1  10   8       28.10       32.85      1.95 o 
   0  10   8      460.86      465.69      7.89 o 
   1  10   8      347.71      355.30      5.18 o 
   2  10   8      506.01      460.41      6.99 o 
   3  10   8       58.15       46.24      1.38 o 
   4  10   8       53.44       54.72      1.27 o 
   5  10   8       21.19       20.59      1.40 o 
   6  10   8       34.27       30.68      1.15 o 
   7  10   8       23.89       20.43      1.05 o 
   8  10   8        0.40        0.58      0.51 o 
   9  10   8        5.81        4.88      0.49 o 
 -10  11   8       22.42       22.87      0.87 o 
  -9  11   8       20.01       25.82      1.21 o 
  -8  11   8      130.79      133.70      2.68 o 
  -7  11   8        7.72        6.07      0.96 o 
  -6  11   8       10.34       13.35      0.92 o 
  -5  11   8      586.06      593.90      8.74 o 
  -4  11   8       16.81       18.38      1.12 o 
  -3  11   8       28.43       22.53      0.79 o 
  -2  11   8     1009.44     1017.45     16.46 o 
  -1  11   8      818.85      827.71     10.17 o 
   0  11   8       65.11       66.46      1.94 o 
   1  11   8      719.53      691.52      8.67 o 
   2  11   8      209.38      202.63      2.45 o 
   3  11   8      173.92      176.39      2.58 o 
   4  11   8        7.21        4.49      0.69 o 
   5  11   8      110.08       93.72      1.89 o 
   6  11   8        9.61       11.27      0.95 o 
   7  11   8       35.12       29.69      1.06 o 
   8  11   8        0.05        0.40      0.53 o 
   9  11   8       14.31       22.28      1.08 o 
 -10  12   8        8.70        5.59      0.70 o 
  -9  12   8       82.54       75.57      1.68 o 
  -8  12   8      291.86      305.11      3.40 o 
  -7  12   8      124.83      116.18      3.44 o 
  -6  12   8       27.51       32.62      1.03 o 
  -5  12   8      110.13      110.98      1.53 o 
  -4  12   8      798.88      791.05     11.16 o 
  -3  12   8        6.27        7.99      0.71 o 
  -2  12   8      138.46      129.14      2.70 o 
  -1  12   8       16.39       13.89      1.25 o 
   0  12   8       76.74       82.71      1.63 o 
   1  12   8      353.81      336.78      5.64 o 
   2  12   8     2365.84     2409.02     25.42 o 
   3  12   8      602.34      627.43      5.99 o 
   4  12   8       99.03      101.99      1.52 o 
   5  12   8       46.89       44.17      1.05 o 
   6  12   8       39.70       50.33      1.15 o 
   7  12   8       18.37       19.80      0.74 o 
   8  12   8       11.02       13.93      0.81 o 
  -9  13   8        0.38        1.33      0.65 o 
  -8  13   8        8.45        5.25      0.73 o 
  -7  13   8        1.95        1.42      0.64 o 
  -6  13   8       60.83       63.64      1.40 o 
  -5  13   8      123.58      134.94      2.33 o 
  -4  13   8        0.17        1.19      0.74 o 
  -3  13   8       16.53       18.05      2.02 o 
  -2  13   8       16.30       17.62      1.07 o 
  -1  13   8       79.50       82.87      3.09 o 
   0  13   8       30.74       39.24      1.59 o 
   1  13   8        0.31        0.17      0.54 o 
   2  13   8      199.35      201.60      3.73 o 
   3  13   8      255.77      272.85      2.98 o 
   4  13   8        0.82        0.37      0.50 o 
   5  13   8        6.07        9.63      0.75 o 
   6  13   8       20.76       24.56      1.04 o 
   7  13   8        0.16        0.00      0.44 o 
  -8  14   8       11.95       16.18      1.83 o 
  -7  14   8      136.12      147.29      2.25 o 
  -6  14   8       14.04       13.65      0.87 o 
  -5  14   8      215.70      245.65      4.39 o 
  -4  14   8       11.44       11.35      1.10 o 
  -3  14   8       12.72       14.88      2.46 o 
  -2  14   8       21.26       22.42      1.54 o 
  -1  14   8       27.86       30.55      2.20 o 
   0  14   8      538.39      571.83      6.92 o 
   1  14   8      179.27      179.93      2.58 o 
   2  14   8       40.95       36.44      1.22 o 
   3  14   8       27.82       34.55      1.47 o 
   4  14   8       16.11       16.19      0.92 o 
   5  14   8       46.90       50.25      1.18 o 
   6  14   8        7.21        5.50      0.68 o 
  -6  15   8        1.18        2.85      0.87 o 
  -5  15   8       43.09       43.55      1.49 o 
  -4  15   8        7.18        3.84      1.28 o 
  -3  15   8        7.08        2.08      1.19 o 
  -2  15   8       23.56       23.53      3.36 o 
  -1  15   8       90.34       79.90      6.57 o 
   0  15   8        0.09       -0.32      0.51 o 
   1  15   8      355.15      363.10      4.53 o 
   2  15   8       58.10       54.78      1.37 o 
   3  15   8       14.90       15.00      1.51 o 
   4  15   8      287.75      301.84      4.96 o 
   5  15   8       31.53       32.67      1.20 o 
  -5  16   8        1.93        1.73      0.85 o 
  -4  16   8       36.24       34.38      2.36 o 
  -3  16   8        4.37        3.82      0.94 o 
  -2  16   8       95.94      105.50      3.37 o 
  -1  16   8       18.21       19.02      1.64 o 
   0  16   8      102.25      103.81      2.13 o 
   1  16   8        0.20       -0.37      0.48 o 
   2  16   8        0.67        0.29      0.49 o 
   3  16   8       68.71       82.93      2.02 o 
 -13   1   9        0.00       -0.47      0.56 o 
 -12   1   9       12.43       14.49      1.11 o 
 -11   1   9        0.19        0.51      0.42 o 
 -10   1   9       92.59       85.73      1.41 o 
  -9   1   9        0.49        0.41      0.49 o 
  -8   1   9       49.91       48.73      1.08 o 
  -7   1   9        2.60        1.82      0.56 o 
  -6   1   9       31.36       29.34      1.08 o 
  -5   1   9      472.19      444.88      6.37 o 
  -4   1   9     1001.86     1005.21     17.59 o 
  -3   1   9       47.11       46.31      1.08 o 
  -2   1   9        0.35        0.41      0.47 o 
  -1   1   9        1.67        1.27      0.44 o 
   0   1   9       42.79       41.37      0.82 o 
   1   1   9        9.91        4.86      0.53 o 
   2   1   9       17.67       15.18      0.60 o 
   3   1   9       41.08       39.41      0.82 o 
   4   1   9      899.06      861.36      9.05 o 
   5   1   9       44.61       39.90      1.04 o 
   6   1   9       13.00       12.03      0.74 o 
   7   1   9      349.38      343.46      3.02 o 
   8   1   9       82.20       80.60      1.45 o 
   9   1   9       16.19       14.48      0.91 o 
  10   1   9       20.93       20.09      0.85 o 
  11   1   9       10.49       10.01      0.69 o 
 -13   2   9       33.35       42.00      1.69 o 
 -12   2   9        0.16        0.55      0.41 o 
 -11   2   9        5.20        6.55      0.72 o 
 -10   2   9       65.31       61.43      1.22 o 
  -9   2   9        1.98        1.28      0.57 o 
  -8   2   9      624.23      597.31      5.05 o 
  -7   2   9      209.56      198.01      2.31 o 
  -6   2   9       11.68       19.57      0.83 o 
  -5   2   9        3.78        5.53      0.55 o 
  -4   2   9      334.51      325.15      4.79 o 
  -3   2   9      448.15      459.15      4.13 o 
  -2   2   9      188.70      204.85      2.00 o 
  -1   2   9       20.16       26.55      0.64 o 
   0   2   9        0.00        0.29      0.35 o 
   1   2   9       17.88       22.08      0.64 o 
   2   2   9      365.95      360.25      3.61 o 
   3   2   9        0.10        0.68      0.52 o 
   4   2   9      743.99      701.52      5.37 o 
   5   2   9       36.67       37.20      0.83 o 
   6   2   9      362.12      345.37      2.97 o 
   7   2   9      143.54      142.23      1.86 o 
   8   2   9      141.51      137.75      1.66 o 
   9   2   9      105.53       99.47      1.40 o 
  10   2   9        0.01        0.03      0.40 o 
  11   2   9       82.20       87.89      1.34 o 
 -13   3   9       11.72       16.88      1.22 o 
 -12   3   9       39.10       37.16      0.80 o 
 -11   3   9      139.42      149.99      1.76 o 
 -10   3   9      550.02      524.93      4.88 o 
  -9   3   9       54.06       49.61      1.13 o 
  -8   3   9       83.80       84.87      1.34 o 
  -7   3   9       15.85       20.98      0.88 o 
  -6   3   9       66.69       56.07      1.06 o 
  -5   3   9       79.63       89.18      1.59 o 
  -4   3   9        0.58        0.47      0.37 o 
  -3   3   9        0.06        0.40      0.45 o 
  -2   3   9        0.27        0.48      0.36 o 
  -1   3   9      190.87      173.75      1.57 o 
   0   3   9      634.93      604.96      5.15 o 
   1   3   9      548.09      582.19      5.77 o 
   2   3   9      446.50      449.24      5.79 o 
   3   3   9        3.38        2.03      0.64 o 
   4   3   9      414.22      380.61      3.58 o 
   5   3   9        2.30        3.43      0.54 o 
   6   3   9      174.34      150.52      2.01 o 
   7   3   9        8.78        7.23      0.76 o 
   8   3   9      140.84      138.10      1.80 o 
   9   3   9       88.22       90.90      1.50 o 
  10   3   9      187.58      198.68      1.92 o 
  11   3   9      128.47      149.42      1.67 o 
 -13   4   9       99.36      116.50      2.21 o 
 -12   4   9       77.11       77.63      1.43 o 
 -11   4   9        5.06        5.42      0.94 o 
 -10   4   9        2.39        2.82      0.73 o 
  -9   4   9       12.22        9.92      1.03 o 
  -8   4   9      109.09      102.58      1.67 o 
  -7   4   9       26.29       26.45      1.03 o 
  -6   4   9      112.95      104.63      2.02 o 
  -5   4   9        0.13        0.03      0.39 o 
  -4   4   9        1.69        1.41      0.44 o 
  -3   4   9      177.10      170.67      1.95 o 
  -2   4   9       13.59       15.82      0.74 o 
  -1   4   9      162.74      142.39      1.56 o 
   0   4   9        3.18        3.39      0.57 o 
   1   4   9      765.40      740.54      9.23 o 
   2   4   9      220.19      204.19      2.51 o 
   3   4   9       55.09       48.40      1.16 o 
   4   4   9      240.82      226.83      2.41 o 
   5   4   9        1.04        0.41      0.51 o 
   6   4   9       11.38        8.08      0.63 o 
   7   4   9        6.49        4.50      0.73 o 
   8   4   9      118.43      112.26      1.87 o 
   9   4   9      126.29      129.36      1.57 o 
  10   4   9        6.31        4.91      0.60 o 
  11   4   9      200.48      230.97      2.45 o 
 -12   5   9       33.24       30.22      1.11 o 
 -11   5   9       17.60       19.52      1.16 o 
 -10   5   9        0.38       -0.03      0.66 o 
  -9   5   9        2.60        1.95      0.91 o 
  -8   5   9        0.05        0.37      0.63 o 
  -7   5   9        3.21        2.40      0.72 o 
  -6   5   9       29.52       26.38      1.12 o 
  -5   5   9      162.12      164.99      2.92 o 
  -4   5   9      383.66      376.59      5.33 o 
  -3   5   9        0.48        1.65      0.54 o 
  -2   5   9       44.18       47.71      1.02 o 
  -1   5   9      332.68      302.34      3.03 o 
   0   5   9      234.20      219.68      2.24 o 
   1   5   9      132.26      118.51      1.73 o 
   2   5   9       44.56       51.84      1.34 o 
   3   5   9       54.87       52.67      1.09 o 
   4   5   9      311.94      280.48      4.03 o 
   5   5   9        0.39        0.74      0.56 o 
   6   5   9      255.97      224.09      2.42 o 
   7   5   9        5.34        6.90      0.74 o 
   8   5   9       33.93       31.98      0.96 o 
   9   5   9        2.40        3.56      0.58 o 
  10   5   9        0.19        0.40      0.53 o 
 -12   6   9       36.46       45.12      1.26 o 
 -11   6   9       27.39       25.43      1.16 o 
 -10   6   9       75.29       73.49      1.77 o 
  -9   6   9       89.76       92.83      1.92 o 
  -8   6   9      154.51      148.93      2.41 o 
  -7   6   9       59.94       60.45      1.84 o 
  -6   6   9       53.99       52.26      2.07 o 
  -5   6   9       53.78       55.68      1.28 o 
  -4   6   9      292.76      303.98      4.66 o 
  -3   6   9      242.04      238.09      4.50 o 
  -2   6   9      381.54      389.97      3.90 o 
  -1   6   9        5.05        5.38      0.66 o 
   0   6   9        8.89       11.16      0.75 o 
   1   6   9      314.82      306.97      2.96 o 
   2   6   9     1139.85     1162.94     14.40 o 
   3   6   9        6.08        2.37      0.61 o 
   4   6   9       21.50       17.95      0.88 o 
   5   6   9        9.88       10.98      0.81 o 
   6   6   9      158.61      147.96      1.87 o 
   7   6   9       56.74       49.99      1.17 o 
   8   6   9      160.35      160.42      2.14 o 
   9   6   9       31.05       29.67      0.93 o 
  10   6   9        0.04       -0.09      0.47 o 
 -12   7   9        0.49        0.70      0.57 o 
 -11   7   9        8.23        6.12      0.80 o 
 -10   7   9      177.75      160.27      2.35 o 
  -9   7   9      125.82      135.02      2.23 o 
  -8   7   9      172.01      172.99      3.24 o 
  -7   7   9       19.01       16.68      0.83 o 
  -6   7   9      492.71      502.36      4.93 o 
  -5   7   9       64.55       66.57      1.77 o 
  -4   7   9       67.11       65.67      1.80 o 
  -3   7   9        0.40        0.99      0.46 o 
  -2   7   9        0.07        0.59      0.53 o 
  -1   7   9      482.67      488.24      8.09 o 
   0   7   9       67.71       69.32      1.27 o 
   1   7   9        1.84        2.16      0.65 o 
   2   7   9       48.44       45.68      1.45 o 
   3   7   9       32.89       26.98      1.11 o 
   4   7   9       29.35       32.41      1.08 o 
   5   7   9        8.24        3.45      0.64 o 
   6   7   9        1.50        1.70      0.53 o 
   7   7   9       59.14       52.88      1.17 o 
   8   7   9       23.91       19.75      0.69 o 
   9   7   9        0.78        1.28      0.44 o 
  10   7   9      103.89      111.15      1.88 o 
 -11   8   9        1.21        1.87      0.67 o 
 -10   8   9        4.87        5.31      0.85 o 
  -9   8   9      350.77      360.12      3.96 o 
  -8   8   9      139.09      129.67      1.88 o 
  -7   8   9      955.82      939.19     10.91 o 
  -6   8   9      164.66      157.38      2.96 o 
  -5   8   9       36.63       38.57      1.18 o 
  -4   8   9       32.17       29.42      1.13 o 
  -3   8   9        2.87        3.57      0.61 o 
  -2   8   9        1.96        2.30      0.56 o 
  -1   8   9       10.47       10.88      0.87 o 
   0   8   9       62.98       59.91      1.31 o 
   1   8   9      155.51      167.93      2.18 o 
   2   8   9      162.73      170.06      2.96 o 
   3   8   9        0.79       -0.21      0.51 o 
   4   8   9        7.39        5.11      0.76 o 
   5   8   9        0.83        0.79      0.58 o 
   6   8   9      191.93      179.22      2.18 o 
   7   8   9      187.93      176.42      2.28 o 
   8   8   9       24.15       21.60      0.87 o 
   9   8   9        1.56        1.04      0.60 o 
 -11   9   9       38.23       39.12      1.12 o 
 -10   9   9      459.94      481.25      8.12 o 
  -9   9   9      115.47      117.79      1.81 o 
  -8   9   9        0.01       -0.16      0.52 o 
  -7   9   9        5.67        2.91      0.65 o 
  -6   9   9      450.19      421.62      4.44 o 
  -5   9   9       76.00       71.70      1.74 o 
  -4   9   9      147.24      132.58      4.31 o 
  -3   9   9        0.19        1.10      0.49 o 
  -2   9   9        9.00        8.01      0.69 o 
  -1   9   9       37.15       41.92      1.07 o 
   0   9   9      421.57      398.86      3.95 o 
   1   9   9      145.29      173.48      2.76 o 
   2   9   9       18.75       20.13      1.15 o 
   3   9   9        0.00       -0.35      0.62 o 
   4   9   9       16.53       10.09      0.95 o 
   5   9   9       19.53       18.07      0.92 o 
   6   9   9       39.95       31.93      1.20 o 
   7   9   9       18.52       17.41      0.93 o 
   8   9   9       42.57       47.56      1.23 o 
   9   9   9      108.52      119.27      1.72 o 
 -10  10   9       31.58       36.44      1.53 o 
  -9  10   9      449.78      475.30      5.17 o 
  -8  10   9      247.69      241.34      2.66 o 
  -7  10   9       20.64       16.39      0.81 o 
  -6  10   9       68.03       67.66      1.61 o 
  -5  10   9       51.35       54.02      1.39 o 
  -4  10   9       51.55       47.26      0.98 o 
  -3  10   9       11.40       10.80      0.71 o 
  -2  10   9       37.58       39.02      1.44 o 
  -1  10   9        0.09        1.08      1.20 o 
   0  10   9       95.64       95.54      2.64 o 
   1  10   9      743.99      742.97     12.81 o 
   2  10   9     1058.87     1015.32     19.51 o 
   3  10   9      709.05      630.65      9.31 o 
   4  10   9        4.04        2.06      0.71 o 
   5  10   9       31.58       31.95      1.18 o 
   6  10   9      114.56       98.99      1.57 o 
   7  10   9       18.35       16.07      0.92 o 
   8  10   9        2.30        1.86      0.53 o 
 -10  11   9       87.51       97.86      1.92 o 
  -9  11   9        0.08        0.27      0.47 o 
  -8  11   9        3.57        4.86      0.70 o 
  -7  11   9       31.04       31.74      1.10 o 
  -6  11   9       79.26       78.85      1.50 o 
  -5  11   9       15.73       17.22      0.92 o 
  -4  11   9        3.55        2.12      0.57 o 
  -3  11   9       16.06       16.09      0.90 o 
  -2  11   9      109.52      106.00      2.80 o 
  -1  11   9        0.55        0.19      1.07 o 
   0  11   9       17.70       24.75      1.63 o 
   1  11   9      316.47      298.53      5.18 o 
   2  11   9      681.19      674.77      9.80 o 
   3  11   9        9.94       12.56      0.96 o 
   4  11   9       16.08       14.33      0.96 o 
   5  11   9       63.96       56.51      1.31 o 
   6  11   9        4.75        2.71      0.66 o 
   7  11   9        1.88        2.07      0.56 o 
   8  11   9       22.20       21.39      0.93 o 
  -9  12   9        0.64        0.78      0.58 o 
  -8  12   9       66.55       74.63      1.48 o 
  -7  12   9      169.55      159.82      2.44 o 
  -6  12   9       47.88       52.16      1.61 o 
  -5  12   9        3.27        3.85      0.58 o 
  -4  12   9      173.26      161.26      4.47 o 
  -3  12   9      364.49      328.45     14.32 o 
  -2  12   9       91.67       86.67      2.25 o 
  -1  12   9       39.25       46.63      1.72 o 
   0  12   9      189.97      198.03      3.37 o 
   1  12   9      356.34      353.49      5.11 o 
   2  12   9       48.30       55.93      1.12 o 
   3  12   9       48.28       48.27      1.27 o 
   4  12   9        1.16        1.28      0.58 o 
   5  12   9        6.30        5.03      0.56 o 
   6  12   9        0.02       -0.23      0.42 o 
   7  12   9        0.80        1.28      0.47 o 
  -8  13   9        4.17        2.67      0.60 o 
  -7  13   9        8.52        6.10      0.70 o 
  -6  13   9      193.90      197.49      2.76 o 
  -5  13   9       25.96       22.86      0.83 o 
  -4  13   9       14.77       12.70      1.16 o 
  -3  13   9       17.82       17.33      1.63 o 
  -2  13   9        6.04        6.81      1.07 o 
  -1  13   9      107.71      120.29      3.02 o 
   0  13   9      192.54      180.97      3.58 o 
   1  13   9      122.84      141.88      2.16 o 
   2  13   9       65.02       70.84      1.35 o 
   3  13   9       21.04       23.34      0.93 o 
   4  13   9        1.36        1.60      0.51 o 
   5  13   9      103.01      113.67      2.04 o 
   6  13   9        0.00        0.05      0.49 o 
  -7  14   9      127.09      134.62     12.64 o 
  -6  14   9        2.75        0.22      0.78 o 
  -5  14   9        3.37        2.29      0.53 o 
  -4  14   9      105.02      110.14      5.28 o 
  -3  14   9       80.60       65.53      6.06 o 
  -2  14   9       70.47       66.56      3.89 o 
  -1  14   9      124.82      129.58      2.66 o 
   0  14   9       44.87       47.33      2.10 o 
   1  14   9        9.71        7.84      0.78 o 
   2  14   9      174.60      180.49      4.68 o 
   3  14   9       57.51       54.09      1.51 o 
   4  14   9       15.64       17.15      2.13 o 
   5  14   9       12.96       14.52      0.97 o 
  -5  15   9        0.39       -1.38      1.38 o 
  -4  15   9       21.90       16.99      2.06 o 
  -3  15   9       69.65       72.28      2.92 o 
  -2  15   9        1.50        1.13      0.55 o 
  -1  15   9      119.59      134.73      3.34 o 
   0  15   9       77.12       85.29      2.03 o 
   1  15   9        4.71        5.21      1.01 o 
   2  15   9       28.02       30.66      1.65 o 
   3  15   9       11.72        8.70      1.09 o 
  -2  16   9        0.16        0.25      0.81 o 
  -1  16   9       17.57       21.50      1.58 o 
   0  16   9        0.09        1.05      1.63 o 
 -12   0  10       15.89       20.55      1.18 o 
 -11   0  10       21.15       15.93      0.99 o 
 -10   0  10       15.81       13.72      1.04 o 
  -9   0  10       19.57       21.37      1.21 o 
  -8   0  10        1.06        1.96      0.77 o 
  -7   0  10      440.82      415.75      8.50 o 
  -6   0  10        4.05        8.26      0.86 o 
  -5   0  10      127.65      123.11      2.45 o 
  -4   0  10      104.05      113.61      2.52 o 
  -3   0  10     1391.76     1450.83     17.96 o 
  -2   0  10       50.28       46.85      1.60 o 
  -1   0  10        0.11        0.52      0.62 o 
   0   0  10       16.01       15.26      1.10 o 
   1   0  10      113.82      116.11      3.20 o 
   2   0  10     1889.97     1833.09     29.90 o 
   3   0  10     3222.67     3219.98     64.44 o 
   4   0  10      510.79      511.43      8.21 o 
   5   0  10       71.43       81.59      1.84 o 
   6   0  10        4.51        3.13      0.77 o 
   7   0  10      491.49      483.36      8.60 o 
   8   0  10        2.56        3.51      0.70 o 
   9   0  10       41.03       45.50      1.40 o 
  10   0  10      147.45      156.26      2.47 o 
 -12   1  10        0.91        0.86      0.53 o 
 -11   1  10       59.77       56.06      1.47 o 
 -10   1  10       16.21       18.72      0.77 o 
  -9   1  10        1.63        2.42      0.57 o 
  -8   1  10        1.12        1.23      0.59 o 
  -7   1  10        0.34        0.41      0.45 o 
  -6   1  10       14.80       18.51      0.75 o 
  -5   1  10       98.51       97.87      1.70 o 
  -4   1  10     1082.73     1172.89     10.56 o 
  -3   1  10      784.30      824.26      7.78 o 
  -2   1  10        3.81        2.55      0.63 o 
  -1   1  10       22.87       20.06      0.73 o 
   0   1  10      702.70      705.33      5.65 o 
   1   1  10      814.12      837.51      6.64 o 
   2   1  10     2935.03     2936.19     33.74 o 
   3   1  10       16.06       17.21      0.81 o 
   4   1  10       43.83       39.68      0.97 o 
   5   1  10       30.43       31.59      0.92 o 
   6   1  10     1921.91     1872.24     14.06 o 
   7   1  10     2529.50     2481.59     29.27 o 
   8   1  10       16.82       20.29      0.73 o 
   9   1  10       45.01       46.66      0.92 o 
  10   1  10      114.37      130.67      1.61 o 
 -12   2  10        2.14        0.93      0.45 o 
 -11   2  10       19.53       19.95      0.71 o 
 -10   2  10       12.17       12.44      1.42 o 
  -9   2  10        8.51        7.72      1.60 o 
  -8   2  10        2.16        3.20      0.59 o 
  -7   2  10       69.17       67.68      1.32 o 
  -6   2  10       33.51       33.25      0.91 o 
  -5   2  10       55.41       53.94      1.37 o 
  -4   2  10       35.96       35.22      1.08 o 
  -3   2  10      151.74      155.28      1.99 o 
  -2   2  10      618.29      658.28      5.64 o 
  -1   2  10      495.51      496.17      3.95 o 
   0   2  10        7.61        6.83      0.57 o 
   1   2  10      113.36      115.48      1.42 o 
   2   2  10     1301.81     1272.62     13.37 o 
   3   2  10       32.98       31.64      0.95 o 
   4   2  10       53.39       54.41      1.14 o 
   5   2  10       68.59       69.64      1.24 o 
   6   2  10       47.33       45.64      0.96 o 
   7   2  10      753.38      754.63      8.92 o 
   8   2  10      390.20      420.48      3.62 o 
   9   2  10       18.27       24.38      0.84 o 
  10   2  10        7.90        5.67      0.63 o 
 -12   3  10        2.35        1.56      0.48 o 
 -11   3  10       12.74       15.11      1.08 o 
 -10   3  10       13.17       10.07      1.51 o 
  -9   3  10      167.33      158.81      2.14 o 
  -8   3  10        5.59        4.93      0.70 o 
  -7   3  10       14.95       14.05      0.80 o 
  -6   3  10       70.88       75.12      1.82 o 
  -5   3  10      437.68      426.94      5.90 o 
  -4   3  10      252.04      245.80      3.11 o 
  -3   3  10       32.83       32.49      1.20 o 
  -2   3  10      131.80      137.66      1.85 o 
  -1   3  10       36.93       41.20      1.10 o 
   0   3  10        7.88       10.92      0.70 o 
   1   3  10     2168.41     2246.22     24.19 o 
   2   3  10      138.73      140.24      2.55 o 
   3   3  10       85.14       82.73      1.47 o 
   4   3  10       22.48       22.31      1.06 o 
   5   3  10      149.53      151.19      1.75 o 
   6   3  10      237.41      243.28      2.74 o 
   7   3  10        2.05        2.26      0.58 o 
   8   3  10        1.98        2.25      0.59 o 
   9   3  10       56.49       57.39      1.01 o 
  10   3  10       60.41       56.59      0.96 o 
 -12   4  10        1.81        0.29      0.56 o 
 -11   4  10        4.24        7.70      0.84 o 
 -10   4  10        5.00        1.79      0.64 o 
  -9   4  10        6.80        6.01      0.77 o 
  -8   4  10       32.14       29.70      0.98 o 
  -7   4  10       50.91       48.87      1.30 o 
  -6   4  10      213.12      215.37      4.54 o 
  -5   4  10       29.92       32.03      1.22 o 
  -4   4  10        6.14        5.68      0.87 o 
  -3   4  10      218.36      225.52      2.75 o 
  -2   4  10       31.93       46.08      1.09 o 
  -1   4  10      393.18      380.13      3.53 o 
   0   4  10      185.19      177.53      2.08 o 
   1   4  10       60.30       60.75      1.39 o 
   2   4  10        6.51        4.29      0.68 o 
   3   4  10       90.72       79.71      1.53 o 
   4   4  10      136.93      133.41      2.31 o 
   5   4  10        3.46        2.82      0.61 o 
   6   4  10        8.24       10.84      0.90 o 
   7   4  10      115.94      114.38      1.77 o 
   8   4  10        2.18        2.90      0.59 o 
   9   4  10       12.97       12.82      0.87 o 
  10   4  10       20.48       22.06      0.74 o 
 -12   5  10        0.01       -0.13      0.45 o 
 -11   5  10        0.01       -0.14      0.54 o 
 -10   5  10        8.39        7.91      1.71 o 
  -9   5  10       48.90       35.56      1.12 o 
  -8   5  10       22.94       21.11      1.01 o 
  -7   5  10        0.52        1.07      0.68 o 
  -6   5  10        0.38        1.25      0.60 o 
  -5   5  10        8.78        7.19      0.90 o 
  -4   5  10      929.31      926.39      9.49 o 
  -3   5  10      171.83      168.69      2.18 o 
  -2   5  10        2.40        2.46      0.67 o 
  -1   5  10       66.09       58.92      1.30 o 
   0   5  10        3.45        5.72      0.84 o 
   1   5  10      368.43      394.49      4.17 o 
   2   5  10      376.43      361.56      4.09 o 
   3   5  10      199.51      207.58      2.71 o 
   4   5  10        3.31        5.28      0.80 o 
   5   5  10        8.37        8.48      0.77 o 
   6   5  10       49.93       45.90      1.06 o 
   7   5  10      241.52      227.06      2.93 o 
   8   5  10      108.39      107.51      1.72 o 
   9   5  10       54.64       54.98      0.89 o 
  10   5  10      388.18      428.94      5.83 o 
 -11   6  10        9.83        7.43      0.76 o 
 -10   6  10       52.03       54.17      1.55 o 
  -9   6  10        0.11        0.72      0.69 o 
  -8   6  10       20.29       20.82      0.99 o 
  -7   6  10        0.17        0.69      0.66 o 
  -6   6  10        1.61        1.55      0.62 o 
  -5   6  10      151.60      152.05      5.26 o 
  -4   6  10        0.14       -0.06      0.51 o 
  -3   6  10      335.43      332.55      5.77 o 
  -2   6  10     1232.73     1233.46     15.93 o 
  -1   6  10      102.24       85.93      1.48 o 
   0   6  10       27.58       30.86      0.98 o 
   1   6  10       56.89       54.25      1.17 o 
   2   6  10      790.78      733.48     11.06 o 
   3   6  10       53.44       45.93      1.33 o 
   4   6  10       56.55       46.80      1.24 o 
   5   6  10       33.53       34.03      1.03 o 
   6   6  10        2.84        2.03      0.57 o 
   7   6  10      285.44      263.49      3.86 o 
   8   6  10       95.62      105.94      1.48 o 
   9   6  10        0.12       -0.37      0.40 o 
 -11   7  10        3.40        3.39      0.73 o 
 -10   7  10       13.94        9.80      0.85 o 
  -9   7  10       11.38        9.26      1.34 o 
  -8   7  10      309.98      291.96      5.08 o 
  -7   7  10       13.76       14.45      1.38 o 
  -6   7  10       48.64       51.36      1.22 o 
  -5   7  10       14.96       13.72      0.85 o 
  -4   7  10      252.09      241.25      2.95 o 
  -3   7  10      663.98      657.41     10.61 o 
  -2   7  10       16.61       15.82      0.88 o 
  -1   7  10       29.04       35.07      1.31 o 
   0   7  10        6.43        4.84      1.03 o 
   1   7  10        2.43        2.06      0.61 o 
   2   7  10      563.76      536.20      8.18 o 
   3   7  10       60.10       60.77      1.45 o 
   4   7  10      121.47      119.44      1.94 o 
   5   7  10       62.59       56.09      1.42 o 
   6   7  10      482.02      446.19      4.06 o 
   7   7  10      425.19      395.92      6.96 o 
   8   7  10        9.90       10.28      0.74 o 
   9   7  10       33.34       34.69      0.91 o 
 -10   8  10        3.44        2.20      0.63 o 
  -9   8  10        0.58        1.06      0.65 o 
  -8   8  10       53.65       53.34      1.43 o 
  -7   8  10      332.85      328.89      5.54 o 
  -6   8  10      320.86      343.70      4.92 o 
  -5   8  10       66.27       63.10      2.39 o 
  -4   8  10        0.16        1.25      0.67 o 
  -3   8  10      620.67      598.24      7.31 o 
  -2   8  10      176.98      171.59      3.95 o 
  -1   8  10       20.58       23.39      1.16 o 
   0   8  10        1.95        2.91      0.68 o 
   1   8  10        7.43        7.91      0.92 o 
   2   8  10      429.40      398.15      6.52 o 
   3   8  10       58.73       50.25      1.30 o 
   4   8  10        6.05        4.37      0.74 o 
   5   8  10        5.13        3.32      0.69 o 
   6   8  10        3.55        3.83      0.74 o 
   7   8  10       22.36       24.69      0.98 o 
   8   8  10       62.93       72.92      1.56 o 
 -10   9  10      315.17      332.36      6.30 o 
  -9   9  10       99.63      109.59      1.79 o 
  -8   9  10        0.18        0.59      0.51 o 
  -7   9  10       23.47       21.63      0.88 o 
  -6   9  10       16.08       12.27      0.75 o 
  -5   9  10       22.89       20.09      0.98 o 
  -4   9  10      407.57      424.03      6.19 o 
  -3   9  10       41.82       38.49      0.99 o 
  -2   9  10       17.68       16.29      0.97 o 
  -1   9  10       10.92       11.72      0.89 o 
   0   9  10      554.49      605.02      8.33 o 
   1   9  10       34.99       25.40      0.94 o 
   2   9  10        0.00        0.48      0.62 o 
   3   9  10        1.00        1.22      0.83 o 
   4   9  10       22.71       23.87      1.26 o 
   5   9  10       14.48       21.58      0.98 o 
   6   9  10       40.60       36.50      1.18 o 
   7   9  10      116.13      113.13      2.60 o 
   8   9  10        4.32        3.54      0.67 o 
  -9  10  10        1.86        0.98      0.58 o 
  -8  10  10       68.76       67.07      1.95 o 
  -7  10  10       37.31       35.01      1.21 o 
  -6  10  10       98.08       95.56      2.66 o 
  -5  10  10       79.37       72.39      2.32 o 
  -4  10  10       35.71       35.82      1.18 o 
  -3  10  10       45.33       44.71      1.41 o 
  -2  10  10        0.68        0.65      0.70 o 
  -1  10  10       15.14       16.51      1.37 o 
   0  10  10      143.87      134.12      3.75 o 
   1  10  10       59.66       60.19      2.07 o 
   2  10  10       47.64       57.26      1.67 o 
   3  10  10        0.31        1.65      0.73 o 
   4  10  10       55.74       50.13      1.42 o 
   5  10  10       11.62       11.23      0.89 o 
   6  10  10       12.09        8.69      0.97 o 
   7  10  10        9.22       11.34      0.80 o 
  -9  11  10      428.17      467.89     21.69 o 
  -8  11  10       52.21       46.68      1.39 o 
  -7  11  10       49.20       45.62      1.32 o 
  -6  11  10       12.53       13.75      0.82 o 
  -5  11  10      232.01      250.96      8.84 o 
  -4  11  10        4.52        4.50      0.75 o 
  -3  11  10       20.85       18.54      0.96 o 
  -2  11  10       31.93       34.23      1.36 o 
  -1  11  10        1.74        4.18      0.93 o 
   0  11  10       10.59       13.37      1.20 o 
   1  11  10      476.84      482.92      8.77 o 
   2  11  10      117.19      123.33      1.95 o 
   3  11  10        0.02        1.23      0.71 o 
   4  11  10        9.20        7.95      0.83 o 
   5  11  10       18.74       17.84      1.59 o 
   6  11  10       24.85       24.98      1.03 o 
   7  11  10        0.05        0.01      0.51 o 
  -8  12  10       30.79       31.93      2.47 o 
  -7  12  10       39.80       37.95      1.53 o 
  -6  12  10        1.25        0.67      0.40 o 
  -5  12  10        3.82        2.04      0.55 o 
  -4  12  10        1.03        1.44      0.48 o 
  -3  12  10       20.38       19.01      0.97 o 
  -2  12  10       18.11       17.65      1.03 o 
  -1  12  10       76.69       67.12      1.69 o 
   0  12  10       70.73       65.11      1.84 o 
   1  12  10        7.09        7.69      1.07 o 
   2  12  10        0.09        0.81      0.52 o 
   3  12  10       16.40       17.93      0.92 o 
   4  12  10       11.93       13.98      0.85 o 
   5  12  10        5.59        3.90      0.61 o 
   6  12  10        1.59        1.22      0.60 o 
  -7  13  10        2.98        2.35      1.09 o 
  -6  13  10       12.37       12.10      1.23 o 
  -5  13  10        9.68        7.58      0.81 o 
  -4  13  10        2.09        2.63      0.69 o 
  -3  13  10       33.74       34.82      1.63 o 
  -2  13  10        5.21        2.78      0.68 o 
  -1  13  10       22.20       27.61      1.10 o 
   0  13  10       50.82       52.79      1.44 o 
   1  13  10      174.26      210.90      3.47 o 
   2  13  10       85.12       91.30      1.64 o 
   3  13  10       74.66       72.35      2.13 o 
   4  13  10       12.44       11.73      0.68 o 
  -5  14  10        3.64        3.33      2.43 o 
  -4  14  10        1.88        2.92      1.50 o 
  -3  14  10       13.91       14.25      1.64 o 
  -2  14  10       89.32       95.73      2.18 o 
  -1  14  10        9.04        6.28      0.56 o 
   0  14  10      225.42      240.64      4.14 o 
   1  14  10        5.16        4.44      1.03 o 
   2  14  10        5.44        4.30      1.03 o 
   3  14  10       11.66        7.53      1.08 o 
  -2  15  10        0.19        0.44      0.85 o 
  -1  15  10       12.00       11.08      1.64 o 
   0  15  10        1.94        2.73      0.74 o 
 -11   1  11        0.52        0.29      0.37 o 
 -10   1  11        0.25       -0.10      0.42 o 
  -9   1  11       36.04       39.61      1.06 o 
  -8   1  11       44.70       33.75      0.91 o 
  -7   1  11       49.58       49.98      1.18 o 
  -6   1  11        2.51        2.02      0.62 o 
  -5   1  11      186.33      168.85      2.21 o 
  -4   1  11      374.21      392.59      4.01 o 
  -3   1  11      140.10      158.80      2.08 o 
  -2   1  11       68.29       62.92      1.28 o 
  -1   1  11       15.55       17.95      0.83 o 
   0   1  11       41.27       40.66      1.03 o 
   1   1  11      259.34      258.08      2.44 o 
   2   1  11      729.89      724.61      7.48 o 
   3   1  11      524.71      492.01      8.36 o 
   4   1  11       15.63       18.41      1.22 o 
   5   1  11      521.37      523.82      4.86 o 
   6   1  11        7.17        7.87      0.62 o 
   7   1  11      480.37      485.07      6.85 o 
   8   1  11       23.62       27.15      0.74 o 
   9   1  11        0.01        0.07      0.34 o 
 -11   2  11       38.49       44.19      1.41 o 
 -10   2  11        0.88        1.33      0.49 o 
  -9   2  11        4.43        4.14      0.60 o 
  -8   2  11        0.05        0.32      0.46 o 
  -7   2  11       48.72       45.44      0.96 o 
  -6   2  11      902.00      839.98      7.31 o 
  -5   2  11      821.53      802.93      7.22 o 
  -4   2  11      190.69      190.01      2.57 o 
  -3   2  11        9.57        8.52      0.96 o 
  -2   2  11     1059.50     1029.99      9.68 o 
  -1   2  11     1786.38     1851.55     17.04 o 
   0   2  11      172.17      194.70      2.13 o 
   1   2  11       72.47       64.16      1.23 o 
   2   2  11      121.45      119.48      1.70 o 
   3   2  11     1027.53      996.60     16.20 o 
   4   2  11      548.06      531.83      8.28 o 
   5   2  11       63.55       65.93      1.46 o 
   6   2  11      220.22      223.80      2.55 o 
   7   2  11       16.16       15.37      0.77 o 
   8   2  11       24.79       26.11      0.77 o 
   9   2  11        0.75        1.23      0.46 o 
 -11   3  11        8.57        7.07      1.03 o 
 -10   3  11        0.06        0.44      0.42 o 
  -9   3  11        0.25        0.09      0.44 o 
  -8   3  11        3.09        5.61      0.91 o 
  -7   3  11        2.48        2.60      0.56 o 
  -6   3  11       11.03       13.05      1.11 o 
  -5   3  11      263.16      251.41      3.04 o 
  -4   3  11      546.72      556.77      5.43 o 
  -3   3  11      171.33      178.94      2.61 o 
  -2   3  11     1186.21     1183.93     11.36 o 
  -1   3  11        5.77        6.82      0.84 o 
   0   3  11      253.30      256.78      2.77 o 
   1   3  11      598.12      564.43      5.22 o 
   2   3  11      368.84      369.43      5.55 o 
   3   3  11     1032.58     1024.46     17.62 o 
   4   3  11      127.12      124.13      1.91 o 
   5   3  11       51.79       54.83      1.37 o 
   6   3  11       57.75       53.11      1.40 o 
   7   3  11       40.86       40.43      1.07 o 
   8   3  11       10.35        7.78      0.62 o 
   9   3  11        4.53        4.39      0.51 o 
 -11   4  11       38.66       36.00      1.33 o 
 -10   4  11       44.48       42.15      1.53 o 
  -9   4  11       10.46        7.42      0.96 o 
  -8   4  11       14.65       15.95      0.76 o 
  -7   4  11       25.34       24.96      0.90 o 
  -6   4  11      480.38      494.54      5.15 o 
  -5   4  11      131.08      138.50      2.11 o 
  -4   4  11        0.34        1.11      0.65 o 
  -3   4  11       23.06       27.24      1.30 o 
  -2   4  11     1672.16     1634.10     15.82 o 
  -1   4  11      412.19      393.26      4.51 o 
   0   4  11      852.81      921.42      9.75 o 
   1   4  11       20.64       20.91      0.94 o 
   2   4  11       87.79       84.53      1.50 o 
   3   4  11      139.71      123.24      2.40 o 
   4   4  11      146.38      148.94      1.86 o 
   5   4  11       28.21       28.90      1.08 o 
   6   4  11        9.37       10.29      1.06 o 
   7   4  11       28.75       28.04      1.19 o 
   8   4  11        0.41        0.72      0.46 o 
   9   4  11       37.48       38.62      1.03 o 
 -11   5  11        2.07        3.40      0.67 o 
 -10   5  11      217.70      234.78      3.02 o 
  -9   5  11      179.31      159.95      3.59 o 
  -8   5  11       33.45       38.08      1.17 o 
  -7   5  11       59.01       61.56      1.49 o 
  -6   5  11       25.64       25.07      1.49 o 
  -5   5  11       21.80       25.01      1.42 o 
  -4   5  11       56.81       43.96      1.53 o 
  -3   5  11      184.90      205.38      3.42 o 
  -2   5  11      103.43       99.17      1.66 o 
  -1   5  11        0.88        0.91      0.48 o 
   0   5  11       89.88      101.67      1.60 o 
   1   5  11      582.62      598.91      6.42 o 
   2   5  11        0.50        1.97      0.58 o 
   3   5  11      235.07      226.51      4.16 o 
   4   5  11        4.23        4.26      0.76 o 
   5   5  11        9.75       11.51      0.86 o 
   6   5  11        7.68        9.66      0.72 o 
   7   5  11       19.00       21.11      0.94 o 
   8   5  11       20.52       25.21      0.78 o 
 -10   6  11      253.33      274.76      3.95 o 
  -9   6  11       21.09       20.45      1.00 o 
  -8   6  11        0.15        0.77      0.51 o 
  -7   6  11      324.53      327.56      7.14 o 
  -6   6  11      314.59      307.64      4.03 o 
  -5   6  11        0.34       -0.53      1.02 o 
  -4   6  11       44.08       43.02      1.37 o 
  -3   6  11        1.34        0.59      0.61 o 
  -2   6  11       14.04       16.24      0.81 o 
  -1   6  11        3.00        1.43      0.56 o 
   0   6  11      185.08      171.01      2.38 o 
   1   6  11       16.43       16.83      1.00 o 
   2   6  11      200.92      205.25      3.30 o 
   3   6  11       72.12       64.84      1.48 o 
   4   6  11       89.80       90.90      1.63 o 
   5   6  11        6.67        6.08      0.68 o 
   6   6  11      111.75      107.59      1.67 o 
   7   6  11       48.32       51.60      1.02 o 
   8   6  11       87.92      103.66      1.92 o 
 -10   7  11      164.31      179.90      2.74 o 
  -9   7  11       66.04       65.41      1.74 o 
  -8   7  11      227.06      231.83      5.45 o 
  -7   7  11       38.33       44.18      1.59 o 
  -6   7  11        0.00        0.40      0.55 o 
  -5   7  11        9.17       10.51      1.13 o 
  -4   7  11      161.75      145.36      2.77 o 
  -3   7  11      179.75      167.34      4.58 o 
  -2   7  11       48.46       44.47      1.15 o 
  -1   7  11       26.52       29.14      1.06 o 
   0   7  11       96.05       98.80      1.96 o 
   1   7  11      397.35      389.92      5.09 o 
   2   7  11       46.71       48.58      1.45 o 
   3   7  11       14.40       14.76      1.25 o 
   4   7  11       27.97       29.41      1.12 o 
   5   7  11      103.61      104.62      1.79 o 
   6   7  11       44.52       36.03      1.07 o 
   7   7  11      100.47       95.37      1.24 o 
   8   7  11       10.71       13.01      0.94 o 
  -9   8  11       16.37       16.54      1.50 o 
  -8   8  11       34.07       32.47      1.31 o 
  -7   8  11       42.49       44.16      1.50 o 
  -6   8  11      438.22      425.77      9.02 o 
  -5   8  11       20.10       20.15      1.01 o 
  -4   8  11        1.74        2.07      0.62 o 
  -3   8  11       13.35       12.77      1.13 o 
  -2   8  11        1.38        1.15      0.55 o 
  -1   8  11      233.15      237.90      2.85 o 
   0   8  11        0.31        0.46      0.60 o 
   1   8  11       42.67       44.07      1.17 o 
   2   8  11      159.32      167.15      2.54 o 
   3   8  11        0.57       -0.30      0.53 o 
   4   8  11       92.40       87.41      1.84 o 
   5   8  11       30.73       25.42      1.06 o 
   6   8  11        7.76        9.92      0.74 o 
   7   8  11        0.28        0.41      0.65 o 
  -9   9  11       36.56       44.80      1.71 o 
  -8   9  11       39.05       49.51      1.46 o 
  -7   9  11       75.31       69.77      1.97 o 
  -6   9  11       12.16       13.22      0.63 o 
  -5   9  11        2.96        3.92      0.75 o 
  -4   9  11       16.22       16.50      0.87 o 
  -3   9  11       17.72       14.95      0.86 o 
  -2   9  11       22.08       20.74      0.94 o 
  -1   9  11       10.34       11.75      0.71 o 
   0   9  11      108.98      116.60      1.93 o 
   1   9  11      237.89      228.07      2.90 o 
   2   9  11      671.49      633.53     10.01 o 
   3   9  11       67.68       58.89      1.54 o 
   4   9  11       49.90       50.79      1.66 o 
   5   9  11      118.74      120.44      2.06 o 
   6   9  11        1.51        1.66      0.67 o 
   7   9  11        2.27        4.07      0.82 o 
  -8  10  11        0.39        0.29      0.55 o 
  -7  10  11       88.21       87.47      3.57 o 
  -6  10  11      131.51      115.90      4.72 o 
  -5  10  11        1.62        0.79      0.45 o 
  -4  10  11        3.25        2.29      0.55 o 
  -3  10  11        2.63        1.85      0.54 o 
  -2  10  11      127.90      116.80      3.23 o 
  -1  10  11       46.14       43.58      1.66 o 
   0  10  11      440.11      485.06      7.69 o 
   1  10  11      372.54      383.04      4.72 o 
   2  10  11       26.74       26.95      1.32 o 
   3  10  11        0.58        0.67      0.76 o 
   4  10  11        1.17        2.68      0.72 o 
   5  10  11        3.91        4.49      0.73 o 
   6  10  11       77.18       76.29      1.49 o 
  -7  11  11        4.90        2.51      1.26 o 
  -6  11  11        6.25        3.78      0.48 o 
  -5  11  11        2.73        1.96      0.57 o 
  -4  11  11       37.44       44.54      1.21 o 
  -3  11  11       81.67       74.81      3.66 o 
  -2  11  11       20.01       17.32      2.38 o 
  -1  11  11        9.55       11.78      1.37 o 
   0  11  11      105.94      103.76      2.27 o 
   1  11  11      103.72       90.97      1.82 o 
   2  11  11       97.44       99.68      2.15 o 
   3  11  11      107.96      112.29      2.60 o 
   4  11  11        3.57        1.90      0.54 o 
   5  11  11       88.30       93.17      1.47 o 
  -6  12  11       43.12       46.58      1.58 o 
  -5  12  11       23.92       26.59      1.12 o 
  -4  12  11       37.21       35.34      1.81 o 
  -3  12  11       16.79       19.26      1.26 o 
  -2  12  11       23.75       26.30      1.66 o 
  -1  12  11       35.33       37.71      1.72 o 
   0  12  11        0.99        1.49      0.72 o 
   1  12  11        6.41        6.59      1.04 o 
   2  12  11        4.83        5.13      0.76 o 
   3  12  11        1.38        0.83      0.55 o 
   4  12  11        8.72        4.24      0.61 o 
  -5  13  11        2.21        1.05      0.97 o 
  -4  13  11        0.65       -0.04      1.62 o 
  -3  13  11        0.40        0.20      0.46 o 
  -2  13  11        9.78        8.66      0.69 o 
  -1  13  11       35.34       39.40      1.18 o 
   0  13  11        0.28        1.11      0.64 o 
   1  13  11      115.89      112.08      2.10 o 
   2  13  11       64.41       70.91      2.20 o 
 -10   0  12      197.90      151.34      6.06 o 
  -9   0  12       38.62       47.85      1.24 o 
  -8   0  12       10.85       11.57      2.93 o 
  -7   0  12       98.49      100.79      2.56 o 
  -6   0  12        0.77        3.30      0.95 o 
  -5   0  12      695.58      648.99      8.12 o 
  -4   0  12     1690.89     1666.63     21.69 o 
  -3   0  12        2.63        1.94      1.12 o 
  -2   0  12       26.80       29.76      1.68 o 
  -1   0  12      809.18      848.59     10.87 o 
   0   0  12      137.69      127.73      2.38 o 
   1   0  12     1849.43     1928.66     27.90 o 
   2   0  12       80.79       76.36      1.78 o 
   3   0  12      119.66      126.80      2.46 o 
   4   0  12       63.84       61.32      1.96 o 
   5   0  12      360.67      356.57      5.14 o 
   6   0  12      627.38      634.65     12.17 o 
   7   0  12      125.88      117.59      2.36 o 
   8   0  12        2.43        2.61      1.27 o 
 -10   1  12        0.01        0.24      0.37 o 
  -9   1  12        4.01        4.35      0.47 o 
  -8   1  12      140.78      136.60      2.39 o 
  -7   1  12      284.56      273.14      2.71 o 
  -6   1  12        4.61        6.28      0.68 o 
  -5   1  12       17.17       19.90      0.92 o 
  -4   1  12      589.43      569.08      5.17 o 
  -3   1  12      279.01      281.70      3.12 o 
  -2   1  12      113.57      118.41      1.80 o 
  -1   1  12      131.46      134.66      1.91 o 
   0   1  12       54.77       60.24      1.18 o 
   1   1  12      390.24      373.31      4.51 o 
   2   1  12       48.20       49.01      1.26 o 
   3   1  12       63.10       60.05      1.23 o 
   4   1  12        6.52        7.80      0.70 o 
   5   1  12       21.60       23.07      0.76 o 
   6   1  12        0.94        0.80      0.42 o 
   7   1  12       42.24       40.15      1.00 o 
   8   1  12       16.23       15.23      0.73 o 
 -10   2  12        1.76        2.24      0.45 o 
  -9   2  12        0.03        0.67      0.42 o 
  -8   2  12        0.90        0.92      0.49 o 
  -7   2  12       16.99       17.05      0.98 o 
  -6   2  12      326.12      330.98      3.89 o 
  -5   2  12      167.59      151.86      2.17 o 
  -4   2  12      149.05      163.51      2.33 o 
  -3   2  12       41.53       40.87      1.26 o 
  -2   2  12       22.51       22.34      1.13 o 
  -1   2  12       49.10       52.92      1.68 o 
   0   2  12       16.61       18.28      0.87 o 
   1   2  12      102.24      103.33      1.68 o 
   2   2  12       22.91       30.21      1.04 o 
   3   2  12       54.76       52.75      1.30 o 
   4   2  12       90.39       86.71      1.53 o 
   5   2  12       41.20       44.34      1.18 o 
   6   2  12      130.27      129.97      1.76 o 
   7   2  12        0.49        0.41      0.55 o 
   8   2  12       11.82       10.94      1.17 o 
 -10   3  12       16.28       15.26      0.94 o 
  -9   3  12        7.29        3.70      0.49 o 
  -8   3  12       10.86       11.61      0.84 o 
  -7   3  12        0.02        0.73      0.65 o 
  -6   3  12       95.62       94.10      1.61 o 
  -5   3  12        6.26        5.33      0.78 o 
  -4   3  12       12.14       16.66      1.04 o 
  -3   3  12       23.08       25.61      1.18 o 
  -2   3  12        0.21        1.35      0.67 o 
  -1   3  12       25.96       28.04      1.33 o 
   0   3  12        0.17        0.50      0.61 o 
   1   3  12        0.02        0.20      0.50 o 
   2   3  12        8.77       11.40      0.94 o 
   3   3  12        0.08        0.82      0.50 o 
   4   3  12      187.79      187.22      2.35 o 
   5   3  12       21.07       23.14      0.97 o 
   6   3  12      264.98      267.34      3.17 o 
   7   3  12      125.76      135.33      1.94 o 
   8   3  12        5.71        4.42      0.61 o 
 -10   4  12      181.98      172.86      3.06 o 
  -9   4  12       99.41      107.11      2.32 o 
  -8   4  12        3.84        1.87      0.55 o 
  -7   4  12       13.27       12.27      0.87 o 
  -6   4  12       11.04       12.49      1.12 o 
  -5   4  12      130.47      136.90      1.95 o 
  -4   4  12        9.79        8.68      0.87 o 
  -3   4  12       17.05       19.28      1.14 o 
  -2   4  12        1.38        2.04      0.81 o 
  -1   4  12        4.56        1.92      0.60 o 
   0   4  12       56.40       60.62      1.41 o 
   1   4  12        9.77       12.86      0.88 o 
   2   4  12      359.77      366.57      5.35 o 
   3   4  12       89.49       90.38      1.88 o 
   4   4  12        0.08        0.74      0.47 o 
   5   4  12       57.21       56.59      1.19 o 
   6   4  12        0.54        0.79      0.58 o 
   7   4  12       16.96       23.00      0.98 o 
 -10   5  12       13.55       15.82      1.06 o 
  -9   5  12       48.19       48.48      2.45 o 
  -8   5  12        0.02        0.66      0.50 o 
  -7   5  12       79.73       85.97      2.00 o 
  -6   5  12      212.56      216.74      3.34 o 
  -5   5  12        0.03        0.18      0.57 o 
  -4   5  12      109.78      101.78      2.47 o 
  -3   5  12      498.66      478.75      8.84 o 
  -2   5  12      144.03      139.16      2.78 o 
  -1   5  12        4.94        5.00      0.84 o 
   0   5  12       19.22       19.86      0.88 o 
   1   5  12        0.20       -0.34      0.50 o 
   2   5  12       82.66       83.67      1.37 o 
   3   5  12      112.23      107.78      1.95 o 
   4   5  12       26.00       26.63      1.01 o 
   5   5  12        8.58       10.81      0.72 o 
   6   5  12       69.39       64.71      1.38 o 
   7   5  12       23.48       28.38      0.95 o 
  -9   6  12       58.38       72.97      1.80 o 
  -8   6  12        0.96        0.54      0.50 o 
  -7   6  12       23.80       20.63      1.38 o 
  -6   6  12      171.24      178.57      3.05 o 
  -5   6  12       89.40       84.04      2.00 o 
  -4   6  12      180.74      191.71      3.20 o 
  -3   6  12        0.35        0.01      0.68 o 
  -2   6  12       37.03       33.16      1.21 o 
  -1   6  12       77.02       81.70      1.58 o 
   0   6  12        0.34        0.45      0.71 o 
   1   6  12      171.29      170.41      2.42 o 
   2   6  12       56.65       65.24      1.33 o 
   3   6  12        4.58        3.66      0.60 o 
   4   6  12        1.88        3.00      0.59 o 
   5   6  12       26.39       26.62      0.92 o 
   6   6  12        2.14        1.18      0.42 o 
   7   6  12        4.78        3.74      0.61 o 
  -9   7  12       11.05       11.92      1.22 o 
  -8   7  12      222.98      225.18      3.53 o 
  -7   7  12       71.25       72.09      1.60 o 
  -6   7  12       10.16        9.84      1.51 o 
  -5   7  12       12.14        9.89      1.02 o 
  -4   7  12      162.11      154.38      3.90 o 
  -3   7  12       11.07       10.36      1.30 o 
  -2   7  12        8.46        6.56      0.88 o 
  -1   7  12       21.93       23.59      0.98 o 
   0   7  12        5.69        4.49      0.70 o 
   1   7  12       21.50       14.05      0.90 o 
   2   7  12      148.69      143.42      2.55 o 
   3   7  12        7.25        5.92      0.79 o 
   4   7  12       58.25       59.24      1.26 o 
   5   7  12       70.13       72.38      1.42 o 
   6   7  12        0.00       -0.23      0.49 o 
  -8   8  12       19.83       19.48      1.27 o 
  -7   8  12        0.03       -0.15      0.58 o 
  -6   8  12       29.90       32.97      1.14 o 
  -5   8  12      260.19      240.10      3.70 o 
  -4   8  12       63.39       58.91      2.31 o 
  -3   8  12        7.03        5.06      1.14 o 
  -2   8  12       13.49       15.15      1.16 o 
  -1   8  12      273.97      266.64      5.85 o 
   0   8  12      111.39      113.60      2.00 o 
   1   8  12       16.20       15.68      1.29 o 
   2   8  12        0.72        1.23      0.60 o 
   3   8  12      149.22      146.32      2.36 o 
   4   8  12        0.24        0.45      0.48 o 
   5   8  12       42.23       44.68      1.11 o 
   6   8  12      196.69      203.89      2.65 o 
  -8   9  12       56.44       68.76      1.78 o 
  -7   9  12       21.06       26.89      1.52 o 
  -6   9  12       35.97       36.09      1.43 o 
  -5   9  12       27.12       27.38      1.17 o 
  -4   9  12       11.75       11.86      1.41 o 
  -3   9  12        2.02        3.48      0.74 o 
  -2   9  12        0.16       -0.45      0.53 o 
  -1   9  12       30.23       31.48      1.08 o 
   0   9  12        3.46        5.91      0.68 o 
   1   9  12        0.08        0.27      0.65 o 
   2   9  12       13.63       12.86      0.83 o 
   3   9  12       40.84       43.34      1.37 o 
   4   9  12       70.48       72.95      1.49 o 
   5   9  12        3.05        3.36      0.69 o 
  -7  10  12        0.28        0.32      0.58 o 
  -6  10  12       96.40      101.45      2.19 o 
  -5  10  12        0.02        1.25      0.45 o 
  -4  10  12       16.70       17.98      0.90 o 
  -3  10  12       25.63       23.76      1.64 o 
  -2  10  12        5.33        3.73      0.57 o 
  -1  10  12       20.80       21.07      1.15 o 
   0  10  12       17.48       20.01      1.33 o 
   1  10  12        0.76        1.33      0.64 o 
   2  10  12        3.02        2.81      0.79 o 
   3  10  12      105.60      110.07      1.97 o 
   4  10  12        4.09        1.42      0.63 o 
  -5  11  12        0.38       -0.28      0.70 o 
  -4  11  12        0.66        1.69      0.61 o 
  -3  11  12       18.36       20.18      1.35 o 
  -2  11  12        2.25        2.61      0.68 o 
  -1  11  12       41.78       43.38      1.88 o 
   0  11  12       29.97       31.17      1.21 o 
   1  11  12       75.66       86.62      2.12 o 
   2  11  12       14.93       14.05      0.82 o 
   3  11  12       21.62       23.30      1.45 o 
  -4  12  12        7.31        9.21      2.07 o 
  -3  12  12        0.85        0.32      0.59 o 
  -2  12  12        0.08        0.26      0.75 o 
  -1  12  12       25.56       25.10      1.62 o 
   0  12  12      530.33      622.90     11.31 o 
   1  12  12      393.86      437.87      5.91 o 
  -9   1  13        0.09       -0.24      0.53 o 
  -8   1  13       20.30       19.51      0.82 o 
  -7   1  13      224.05      213.40      2.65 o 
  -6   1  13      147.15      134.08      2.12 o 
  -5   1  13      133.17      131.84      2.14 o 
  -4   1  13        0.88        1.94      0.70 o 
  -3   1  13       29.09       27.77      1.22 o 
  -2   1  13       38.63       38.88      1.16 o 
  -1   1  13        2.11        1.39      0.65 o 
   0   1  13        0.36       -0.07      0.60 o 
   1   1  13        1.86        2.23      0.56 o 
   2   1  13        0.68        1.12      0.52 o 
   3   1  13       79.98       75.30      1.69 o 
   4   1  13      122.36      117.10      1.90 o 
   5   1  13      292.06      315.20      3.19 o 
   6   1  13       67.22       67.34      1.52 o 
   7   1  13       32.01       41.54      1.84 o 
  -9   2  13       13.47       15.10      0.77 o 
  -8   2  13       15.06       10.03      0.78 o 
  -7   2  13       10.72       10.18      0.85 o 
  -6   2  13      118.26      117.15      1.75 o 
  -5   2  13      373.84      386.70      4.18 o 
  -4   2  13      132.42      122.68      2.04 o 
  -3   2  13      121.45      117.45      1.91 o 
  -2   2  13        3.56        3.61      0.78 o 
  -1   2  13        0.77        1.56      0.71 o 
   0   2  13        5.41        4.63      0.65 o 
   1   2  13       29.11       29.84      0.93 o 
   2   2  13        0.32        1.44      0.56 o 
   3   2  13       13.58       12.69      0.72 o 
   4   2  13        1.22        1.55      0.60 o 
   5   2  13      204.38      210.33      2.53 o 
   6   2  13      249.39      254.90      3.00 o 
  -9   3  13        1.01        1.09      0.56 o 
  -8   3  13        9.76        4.98      1.25 o 
  -7   3  13      272.78      250.03      2.89 o 
  -6   3  13       98.95       90.91      1.49 o 
  -5   3  13       35.14       38.83      1.22 o 
  -4   3  13        0.10        0.74      0.62 o 
  -3   3  13      215.61      190.60      2.63 o 
  -2   3  13        0.00        0.04      0.55 o 
  -1   3  13       75.80       72.71      1.68 o 
   0   3  13        0.73        0.40      0.46 o 
   1   3  13       47.11       51.47      1.22 o 
   2   3  13        4.33        4.28      0.68 o 
   3   3  13       29.21       31.25      0.92 o 
   4   3  13       72.68       65.59      1.40 o 
   5   3  13       37.59       41.60      1.34 o 
   6   3  13        3.68        4.72      0.72 o 
  -9   4  13        3.61        1.96      0.79 o 
  -8   4  13        0.76        0.43      0.64 o 
  -7   4  13        0.08        0.14      0.46 o 
  -6   4  13       57.85       58.52      1.25 o 
  -5   4  13      251.13      248.49      2.78 o 
  -4   4  13        0.66        0.22      0.66 o 
  -3   4  13      109.81       98.97      1.81 o 
  -2   4  13        3.25        4.02      0.89 o 
  -1   4  13        0.07        0.07      0.58 o 
   0   4  13       77.56       83.30      1.86 o 
   1   4  13       56.21       57.06      1.26 o 
   2   4  13      122.86      120.06      2.59 o 
   3   4  13       19.47       19.42      0.90 o 
   4   4  13        9.46        9.46      0.91 o 
   5   4  13      109.38      120.88      1.76 o 
   6   4  13       16.53       18.22      0.95 o 
  -8   5  13        0.65        1.07      0.62 o 
  -7   5  13       45.18       41.98      1.38 o 
  -6   5  13       60.77       58.69      2.14 o 
  -5   5  13        5.63        5.84      0.82 o 
  -4   5  13        0.27        0.84      0.81 o 
  -3   5  13       35.42       25.29      1.08 o 
  -2   5  13      219.52      206.19      5.99 o 
  -1   5  13      151.73      143.09      2.48 o 
   0   5  13      125.94      129.88      1.86 o 
   1   5  13       37.06       36.68      1.05 o 
   2   5  13        2.65        3.65      0.60 o 
   3   5  13       49.54       45.08      1.12 o 
   4   5  13       17.94       22.49      0.78 o 
   5   5  13       28.00       28.78      0.87 o 
   6   5  13        0.21        0.36      0.56 o 
  -8   6  13        4.77        3.41      0.88 o 
  -7   6  13        0.26       -0.30      0.56 o 
  -6   6  13       20.27       18.75      1.30 o 
  -5   6  13      565.80      554.64      9.00 o 
  -4   6  13      321.90      316.08      4.48 o 
  -3   6  13        0.96        1.69      0.70 o 
  -2   6  13       24.63       24.62      1.48 o 
  -1   6  13       41.33       37.82      1.24 o 
   0   6  13       68.85       66.68      1.65 o 
   1   6  13       66.80       78.50      1.99 o 
   2   6  13       20.61       18.21      0.85 o 
   3   6  13        3.62        1.57      0.56 o 
   4   6  13        2.12        0.89      0.39 o 
   5   6  13       16.41       16.46      0.94 o 
  -7   7  13        7.00        7.83      0.79 o 
  -6   7  13       34.58       31.68      1.27 o 
  -5   7  13       14.15       13.61      0.99 o 
  -4   7  13        0.65        0.52      0.67 o 
  -3   7  13        2.19        0.51      0.50 o 
  -2   7  13       81.21       83.60      1.68 o 
  -1   7  13        7.51        3.09      0.65 o 
   0   7  13        1.41        0.75      0.49 o 
   1   7  13        0.22        0.68      0.55 o 
   2   7  13       36.47       33.57      1.08 o 
   3   7  13       90.87      101.36      1.71 o 
   4   7  13       10.82       14.17      0.89 o 
   5   7  13       32.26       26.83      1.18 o 
  -6   8  13        0.16        1.50      0.58 o 
  -5   8  13        2.84        2.73      0.77 o 
  -4   8  13        1.38        0.82      0.61 o 
  -3   8  13        9.76        7.08      1.63 o 
  -2   8  13        2.22        1.89      1.15 o 
  -1   8  13        2.68        2.24      0.49 o 
   0   8  13      175.05      170.89      4.21 o 
   1   8  13       72.00       67.67      1.42 o 
   2   8  13       14.33       20.83      0.84 o 
   3   8  13       46.98       46.34      1.29 o 
   4   8  13       65.76       68.58      1.35 o 
  -6   9  13       41.54       41.21      2.47 o 
  -5   9  13       52.09       55.09      1.59 o 
  -4   9  13        0.00       -0.29      0.60 o 
  -3   9  13        6.92        2.37      0.47 o 
  -2   9  13       66.25       56.92      2.41 o 
  -1   9  13        4.12        5.23      0.47 o 
   0   9  13        2.38        1.70      0.49 o 
   1   9  13       22.42       18.38      1.15 o 
   2   9  13       11.80       16.79      1.33 o 
   3   9  13       24.04       24.79      0.96 o 
  -4  10  13        6.27        6.64      1.20 o 
  -3  10  13       16.47       13.40      1.32 o 
  -2  10  13       16.87       20.74      2.06 o 
  -1  10  13       18.84       21.50      2.20 o 
   0  10  13       97.91       96.91      2.64 o 
   1  10  13      137.05      120.58      2.12 o 
  -8   0  14        1.85        0.30      0.83 o 
  -7   0  14       92.08       73.80      1.93 o 
  -6   0  14        2.17        2.47      0.98 o 
  -5   0  14       79.97       61.41      2.80 o 
  -4   0  14       79.31       87.09      1.89 o 
  -3   0  14       33.55       32.11      2.39 o 
  -2   0  14       22.78       22.50      1.52 o 
  -1   0  14        0.05       -0.15      0.51 o 
   0   0  14       23.71       27.10      2.01 o 
   1   0  14        4.73        5.55      0.93 o 
   2   0  14       59.53       63.09      2.54 o 
   3   0  14        1.04        0.55      0.78 o 
   4   0  14       86.99       94.22      2.68 o 
   5   0  14       24.48       25.88      1.78 o 
  -8   1  14        2.84        2.26      0.86 o 
  -7   1  14       13.18       11.79      0.92 o 
  -6   1  14       75.77       56.78      1.25 o 
  -5   1  14      152.48      118.43      1.99 o 
  -4   1  14        8.97       10.14      0.92 o 
  -3   1  14       15.42       14.85      1.01 o 
  -2   1  14       87.46       90.51      1.84 o 
  -1   1  14      305.25      355.43      7.94 o 
   0   1  14       92.88       96.44      2.06 o 
   1   1  14        0.18        0.32      0.46 o 
   2   1  14        0.24        0.62      0.39 o 
   3   1  14       39.95       41.59      1.17 o 
   4   1  14        3.54        3.99      0.84 o 
   5   1  14      124.72      125.06      2.20 o 
  -7   2  14       31.94       24.07      0.87 o 
  -6   2  14       18.15       16.33      0.82 o 
  -5   2  14        7.62        3.39      0.67 o 
  -4   2  14        0.59        1.01      0.61 o 
  -3   2  14        1.20        1.78      0.66 o 
  -2   2  14       13.70       13.35      0.82 o 
  -1   2  14        0.54        0.65      0.51 o 
   0   2  14        0.23        0.20      0.48 o 
   1   2  14        3.05        2.73      0.55 o 
   2   2  14        0.24        0.20      0.41 o 
   3   2  14       23.11       23.76      0.93 o 
   4   2  14        4.94        3.39      0.50 o 
   5   2  14        9.15        6.58      0.87 o 
  -7   3  14      104.71       95.62      2.10 o 
  -6   3  14      183.06      183.02      2.00 o 
  -5   3  14       20.65       17.11      0.80 o 
  -4   3  14       22.18       19.24      0.97 o 
  -3   3  14        7.36        5.09      0.77 o 
  -2   3  14        1.37        1.15      0.57 o 
  -1   3  14       25.96       21.75      0.88 o 
   0   3  14      136.89      145.75      2.22 o 
   1   3  14        2.90        1.36      0.59 o 
   2   3  14        1.36        2.05      0.52 o 
   3   3  14        0.42        0.46      0.36 o 
   4   3  14       25.20       30.93      1.05 o 
  -7   4  14        8.49        7.65      1.01 o 
  -6   4  14        1.00        1.16      0.51 o 
  -5   4  14        1.66        2.02      0.62 o 
  -4   4  14       76.94       74.52      2.06 o 
  -3   4  14        8.36        4.18      0.63 o 
  -2   4  14        5.59        3.29      0.61 o 
  -1   4  14       14.98       16.14      0.89 o 
   0   4  14       73.46       74.01      1.33 o 
   1   4  14       22.68       22.83      0.88 o 
   2   4  14       31.33       26.94      0.77 o 
   3   4  14        0.35       -0.10      0.43 o 
   4   4  14        0.62        0.47      0.44 o 
  -6   5  14       73.90       71.38      1.78 o 
  -5   5  14       18.47       29.37      1.26 o 
  -4   5  14       64.66       67.46      1.62 o 
  -3   5  14        2.32        1.61      0.71 o 
  -2   5  14        6.51        4.47      0.83 o 
  -1   5  14       94.49      100.99      2.29 o 
   0   5  14      240.63      239.55      5.26 o 
   1   5  14       58.95       58.66      2.00 o 
   2   5  14        0.04       -0.19      0.40 o 
   3   5  14       27.03       24.37      1.36 o 
  -6   6  14        0.52        0.76      0.55 o 
  -5   6  14        3.44        8.90      1.26 o 
  -4   6  14        0.75        1.61      0.63 o 
  -3   6  14        6.98        5.94      0.66 o 
  -2   6  14        0.67        0.67      0.60 o 
  -1   6  14       30.13       34.97      1.78 o 
   0   6  14       62.76       60.45      2.34 o 
   1   6  14       33.30       35.81      1.61 o 
   2   6  14       52.01       66.12      1.71 o 
   3   6  14       19.14       19.94      1.16 o 
  -5   7  14        7.89        4.99      0.79 o 
  -4   7  14        0.93        2.05      0.89 o 
  -3   7  14        6.59        4.03      0.79 o 
  -2   7  14        1.05        2.58      0.96 o 
  -1   7  14       12.59       22.05      2.16 o 
   0   7  14        0.20        0.08      0.60 o 
   1   7  14       19.63       22.99      1.28 o 
   2   7  14        5.48        3.31      0.68 o 
  -3   8  14       13.11       17.10      0.85 o 
  -2   8  14        8.69        5.82      0.85 o 
  -1   8  14        9.74        9.55      0.92 o 
   0   8  14        3.50        4.71      1.40 o 
  -5   1  15      263.38      286.14      3.66 o 
  -4   1  15       15.66       20.10      1.60 o 
  -3   1  15        0.80        0.80      0.61 o 
  -2   1  15        6.32        5.40      0.77 o 
  -1   1  15        0.13        2.17      1.93 o 
   0   1  15       11.50       12.18      1.44 o 
   1   1  15        0.81        1.36      0.77 o 
   2   1  15        0.03        0.55      0.68 o 
  -5   2  15        3.65        2.19      0.68 o 
  -4   2  15        0.64        1.87      0.62 o 
  -3   2  15       44.33       60.51      1.49 o 
  -2   2  15       75.48       86.05      3.16 o 
  -1   2  15       50.36       59.77      1.24 o 
   0   2  15        0.01        0.90      0.58 o 
   1   2  15        4.69        4.10      1.01 o 
   2   2  15        0.34        0.51      0.74 o 
  -4   3  15        0.01        0.29      0.54 o 
  -3   3  15        2.00        1.15      0.45 o 
  -2   3  15        2.59        1.05      0.52 o 
  -1   3  15        0.10        0.51      0.46 o 
   0   3  15       11.86       19.82      1.34 o 
   1   3  15        4.05        4.37      0.91 o 
  -4   4  15        0.03        0.44      0.70 o 
  -3   4  15       25.68       41.11      1.21 o 
  -2   4  15        1.36        0.67      0.70 o 
  -1   4  15        0.02        0.75      0.82 o 
   0   4  15       10.19        5.86      0.71 o 
   1   4  15       17.23       17.71      1.48 o 
  -2   5  15        6.23        5.27      0.97 o 
  -1   5  15       42.83       47.00      1.60 o 
                                                 
